# Supplementary material for: Asymmetric catalysis mediated by a mirror symmetry-broken helical nanoribbon
Source: Nat Commun. 2019 Sep 4;10:3976. doi: 10.1038/s41467-019-11840-3 (PMC6726595; doi:10.1038/s41467-019-11840-3)
Supplement: Supplementary file 3 — Source Data [file 41467_2019_11840_MOESM3_ESM.xlsx]

## Sheet: Figure 3b
Figure 3b
	Retention Time (min)	Abs at 254 nm (a.u.)
	0	0
	0.01667	0
	0.03333	0
	0.05	0
	0.06667	0
	0.08333	0
	0.1	3.43e-07
	0.11667	1.04e-07
	0.13333	-8.49e-07
	0.15	-2.04e-06
	0.16667	-3e-06
	0.18333	-3e-06
	0.2	-2.52e-06
	0.21667	-2.76e-06
	0.23333	-3.95e-06
	0.25	-5.86e-06
	0.26667	-7.53e-06
	0.28333	-8.24e-06
	0.3	-8.48e-06
	0.31667	-8.96e-06
	0.33333	-1.01e-05
	0.35	-1.16e-05
	0.36667	-1.3e-05
	0.38333	-1.4e-05
	0.4	-1.49e-05
	0.41667	-1.56e-05
	0.43333	-1.56e-05
	0.45	-1.56e-05
	0.46667	-1.59e-05
	0.48333	-1.68e-05
	0.5	-1.73e-05
	0.51667	-1.75e-05
	0.53333	-1.71e-05
	0.55	-1.61e-05
	0.56667	-1.52e-05
	0.58333	-1.49e-05
	0.6	-1.49e-05
	0.61667	-1.52e-05
	0.63333	-1.52e-05
	0.65	-1.49e-05
	0.66667	-1.49e-05
	0.68333	-1.59e-05
	0.7	-1.71e-05
	0.71667	-1.8e-05
	0.73333	-1.8e-05
	0.75	-1.73e-05
	0.76667	-1.66e-05
	0.78333	-1.59e-05
	0.8	-1.59e-05
	0.81667	-1.66e-05
	0.83333	-1.78e-05
	0.85	-1.85e-05
	0.86667	-1.97e-05
	0.88333	-2.04e-05
	0.9	-2.09e-05
	0.91667	-2.09e-05
	0.93333	-2.14e-05
	0.95	-2.18e-05
	0.96667	-2.16e-05
	0.98333	-2.04e-05
	1	-1.85e-05
	1.01667	-1.71e-05
	1.03333	-1.59e-05
	1.05	-1.47e-05
	1.06667	-1.37e-05
	1.08333	-1.35e-05
	1.1	-1.44e-05
	1.11667	-1.59e-05
	1.13333	-1.75e-05
	1.15	-1.87e-05
	1.16667	-1.94e-05
	1.18333	-1.97e-05
	1.2	-1.99e-05
	1.21667	-2.09e-05
	1.23333	-2.21e-05
	1.25	-2.33e-05
	1.26667	-2.45e-05
	1.28333	-2.49e-05
	1.3	-2.47e-05
	1.31667	-2.33e-05
	1.33333	-2.18e-05
	1.35	-1.99e-05
	1.36667	-1.87e-05
	1.38333	-1.75e-05
	1.4	-1.63e-05
	1.41667	-1.49e-05
	1.43333	-1.32e-05
	1.45	-1.16e-05
	1.46667	-1.06e-05
	1.48333	-9.91e-06
	1.5	-9.67e-06
	1.51667	-9.19e-06
	1.53333	-9.19e-06
	1.55	-9.67e-06
	1.56667	-1.09e-05
	1.58333	-1.25e-05
	1.6	-1.4e-05
	1.61667	-1.47e-05
	1.63333	-1.54e-05
	1.65	-1.59e-05
	1.66667	-1.61e-05
	1.68333	-1.63e-05
	1.7	-1.63e-05
	1.71667	-1.61e-05
	1.73333	-1.59e-05
	1.75	-1.59e-05
	1.76667	-1.59e-05
	1.78333	-1.59e-05
	1.8	-1.59e-05
	1.81667	-1.47e-05
	1.83333	-1.3e-05
	1.85	-1.09e-05
	1.86667	-8.72e-06
	1.88333	-8e-06
	1.9	-8.48e-06
	1.91667	-9.67e-06
	1.93333	-1.09e-05
	1.95	-1.09e-05
	1.96667	-1.09e-05
	1.98333	-1.09e-05
	2	-1.13e-05
	2.01667	-1.21e-05
	2.03333	-1.21e-05
	2.05	-1.13e-05
	2.06667	-1.11e-05
	2.08333	-1.21e-05
	2.1	-1.37e-05
	2.11667	-1.52e-05
	2.13333	-1.59e-05
	2.15	-1.54e-05
	2.16667	-1.47e-05
	2.18333	-1.35e-05
	2.2	-1.23e-05
	2.21667	-1.18e-05
	2.23333	-1.09e-05
	2.25	-1.01e-05
	2.26667	-9.43e-06
	2.28333	-8.72e-06
	2.3	-8.48e-06
	2.31667	-8.72e-06
	2.33333	-9.19e-06
	2.35	-9.67e-06
	2.36667	-1.09e-05
	2.38333	-1.21e-05
	2.4	-1.37e-05
	2.41667	-1.47e-05
	2.43333	-1.59e-05
	2.45	-1.71e-05
	2.46667	-1.83e-05
	2.48333	-1.97e-05
	2.5	-2.04e-05
	2.51667	-2.02e-05
	2.53333	-1.92e-05
	2.55	-1.8e-05
	2.56667	-1.71e-05
	2.58333	-1.68e-05
	2.6	-1.68e-05
	2.61667	-1.71e-05
	2.63333	-1.78e-05
	2.65	-1.97e-05
	2.66667	-2.21e-05
	2.68333	-2.49e-05
	2.7	-2.73e-05
	2.71667	-2.92e-05
	2.73333	-3.02e-05
	2.75	-3.04e-05
	2.76667	-3.04e-05
	2.78333	-2.97e-05
	2.8	-2.95e-05
	2.81667	-2.99e-05
	2.83333	-3.11e-05
	2.85	-3.3e-05
	2.86667	-3.47e-05
	2.88333	-3.59e-05
	2.9	-3.59e-05
	2.91667	-3.57e-05
	2.93333	-3.49e-05
	2.95	-3.4e-05
	2.96667	-3.21e-05
	2.98333	-2.99e-05
	3	-2.76e-05
	3.01667	-2.56e-05
	3.03333	-2.35e-05
	3.05	-2.16e-05
	3.06667	-1.94e-05
	3.08333	-1.78e-05
	3.1	-1.66e-05
	3.11667	-1.56e-05
	3.13333	-1.44e-05
	3.15	-1.32e-05
	3.16667	-1.21e-05
	3.18333	-1.11e-05
	3.2	-1.04e-05
	3.21667	-8.72e-06
	3.23333	-7.05e-06
	3.25	-5.38e-06
	3.26667	-4.19e-06
	3.28333	-3.47e-06
	3.3	-2.28e-06
	3.31667	-1.09e-06
	3.33333	8.2e-07
	3.35	3.44e-06
	3.36667	6.3e-06
	3.38333	8.69e-06
	3.4	1.01e-05
	3.41667	1.18e-05
	3.43333	1.35e-05
	3.45	1.54e-05
	3.46667	1.77e-05
	3.48333	1.97e-05
	3.5	2.13e-05
	3.51667	2.25e-05
	3.53333	2.32e-05
	3.55	2.37e-05
	3.56667	2.39e-05
	3.58333	2.44e-05
	3.6	2.54e-05
	3.61667	2.68e-05
	3.63333	2.85e-05
	3.65	3.04e-05
	3.66667	3.25e-05
	3.68333	3.42e-05
	3.7	3.61e-05
	3.71667	3.75e-05
	3.73333	3.92e-05
	3.75	4.06e-05
	3.76667	4.18e-05
	3.78333	4.33e-05
	3.8	4.49e-05
	3.81667	4.64e-05
	3.83333	4.73e-05
	3.85	4.73e-05
	3.86667	4.73e-05
	3.88333	4.71e-05
	3.9	4.71e-05
	3.91667	4.68e-05
	3.93333	4.66e-05
	3.95	4.61e-05
	3.96667	4.61e-05
	3.98333	4.49e-05
	4	4.37e-05
	4.01667	4.25e-05
	4.03333	4.23e-05
	4.05	4.23e-05
	4.06667	4.23e-05
	4.08333	4.14e-05
	4.1	4.06e-05
	4.11667	4.02e-05
	4.13333	4.04e-05
	4.15	4.11e-05
	4.16667	4.25e-05
	4.18333	4.42e-05
	4.2	4.54e-05
	4.21667	4.64e-05
	4.23333	4.71e-05
	4.25	4.8e-05
	4.26667	4.83e-05
	4.28333	4.78e-05
	4.3	4.66e-05
	4.31667	4.49e-05
	4.33333	4.28e-05
	4.35	4.06e-05
	4.36667	3.85e-05
	4.38333	3.66e-05
	4.4	3.52e-05
	4.41667	3.44e-05
	4.43333	3.4e-05
	4.45	3.37e-05
	4.46667	3.35e-05
	4.48333	3.28e-05
	4.5	3.16e-05
	4.51667	3.01e-05
	4.53333	2.9e-05
	4.55	2.87e-05
	4.56667	2.9e-05
	4.58333	2.9e-05
	4.6	2.9e-05
	4.61667	2.87e-05
	4.63333	2.85e-05
	4.65	2.82e-05
	4.66667	2.8e-05
	4.68333	2.78e-05
	4.7	2.66e-05
	4.71667	2.51e-05
	4.73333	2.37e-05
	4.75	2.3e-05
	4.76667	2.16e-05
	4.78333	1.89e-05
	4.8	1.61e-05
	4.81667	1.49e-05
	4.83333	1.51e-05
	4.85	1.61e-05
	4.86667	1.66e-05
	4.88333	1.66e-05
	4.9	1.66e-05
	4.91667	1.63e-05
	4.93333	1.56e-05
	4.95	1.51e-05
	4.96667	1.44e-05
	4.98333	1.42e-05
	5	1.39e-05
	5.01667	1.35e-05
	5.03333	1.3e-05
	5.05	1.3e-05
	5.06667	1.3e-05
	5.08333	1.27e-05
	5.1	1.18e-05
	5.11667	1.01e-05
	5.13333	7.73e-06
	5.15	4.4e-06
	5.16667	5.81e-07
	5.18333	-3.95e-06
	5.2	-7.76e-06
	5.21667	-1.04e-05
	5.23333	-1.23e-05
	5.25	-1.44e-05
	5.26667	-1.68e-05
	5.28333	-1.92e-05
	5.3	-2.14e-05
	5.31667	-2.33e-05
	5.33333	-2.47e-05
	5.35	-2.49e-05
	5.36667	-2.49e-05
	5.38333	-2.52e-05
	5.4	-2.59e-05
	5.41667	-2.68e-05
	5.43333	-2.71e-05
	5.45	-2.68e-05
	5.46667	-2.61e-05
	5.48333	-2.59e-05
	5.5	-2.64e-05
	5.51667	-2.64e-05
	5.53333	-2.59e-05
	5.55	-2.47e-05
	5.56667	-2.35e-05
	5.58333	-2.28e-05
	5.6	-2.23e-05
	5.61667	-2.21e-05
	5.63333	-2.04e-05
	5.65	-1.78e-05
	5.66667	-1.42e-05
	5.68333	-9.91e-06
	5.7	-4.9e-06
	5.71667	1.53e-06
	5.73333	1.01e-05
	5.75	2.13e-05
	5.76667	3.4e-05
	5.78333	4.92e-05
	5.8	6.69e-05
	5.81667	8.88e-05
	5.83333	0.000117
	5.85	0.000154
	5.86667	0.000196
	5.88333	0.000239
	5.9	0.000277
	5.91667	0.000306
	5.93333	0.000325
	5.95	0.000336
	5.96667	0.000345
	5.98333	0.000363
	6	0.000424
	6.01667	0.000603
	6.03333	0.00103
	6.05	0.0018
	6.06667	0.00287
	6.08333	0.00403
	6.1	0.00501
	6.11667	0.00571
	6.13333	0.00618
	6.15	0.00655
	6.16667	0.00693
	6.18333	0.00731
	6.2	0.0076
	6.21667	0.00768
	6.23333	0.00752
	6.25	0.00717
	6.26667	0.00679
	6.28333	0.00654
	6.3	0.00651
	6.31667	0.00668
	6.33333	0.00692
	6.35	0.00705
	6.36667	0.00695
	6.38333	0.00666
	6.4	0.00626
	6.41667	0.0059
	6.43333	0.00564
	6.45	0.00549
	6.46667	0.00534
	6.48333	0.00509
	6.5	0.00471
	6.51667	0.00421
	6.53333	0.00367
	6.55	0.00317
	6.56667	0.00274
	6.58333	0.00239
	6.6	0.00211
	6.61667	0.00188
	6.63333	0.00169
	6.65	0.00153
	6.66667	0.0014
	6.68333	0.00128
	6.7	0.00117
	6.71667	0.00107
	6.73333	0.000975
	6.75	0.000888
	6.76667	0.000811
	6.78333	0.00074
	6.8	0.000678
	6.81667	0.000621
	6.83333	0.000572
	6.85	0.000528
	6.86667	0.00049
	6.88333	0.000458
	6.9	0.000432
	6.91667	0.000411
	6.93333	0.000397
	6.95	0.000388
	6.96667	0.000385
	6.98333	0.000386
	7	0.000393
	7.01667	0.000403
	7.03333	0.000416
	7.05	0.000432
	7.06667	0.00045
	7.08333	0.00047
	7.1	0.000491
	7.11667	0.000514
	7.13333	0.000538
	7.15	0.000563
	7.16667	0.000589
	7.18333	0.000615
	7.2	0.00064
	7.21667	0.000664
	7.23333	0.000688
	7.25	0.000711
	7.26667	0.000734
	7.28333	0.000756
	7.3	0.000778
	7.31667	0.000799
	7.33333	0.00082
	7.35	0.000841
	7.36667	0.000861
	7.38333	0.000882
	7.4	0.000903
	7.41667	0.000924
	7.43333	0.000947
	7.45	0.000972
	7.46667	0.000997
	7.48333	0.00102
	7.5	0.00105
	7.51667	0.00108
	7.53333	0.00111
	7.55	0.00113
	7.56667	0.00116
	7.58333	0.00119
	7.6	0.00122
	7.61667	0.00125
	7.63333	0.00128
	7.65	0.0013
	7.66667	0.00133
	7.68333	0.00136
	7.7	0.00138
	7.71667	0.0014
	7.73333	0.00142
	7.75	0.00144
	7.76667	0.00147
	7.78333	0.00149
	7.8	0.00151
	7.81667	0.00152
	7.83333	0.00154
	7.85	0.00156
	7.86667	0.00157
	7.88333	0.00159
	7.9	0.0016
	7.91667	0.0016
	7.93333	0.00161
	7.95	0.00161
	7.96667	0.00161
	7.98333	0.00161
	8	0.00161
	8.01667	0.0016
	8.03333	0.00159
	8.05	0.00158
	8.06667	0.00157
	8.08333	0.00156
	8.1	0.00155
	8.11667	0.00154
	8.13333	0.00152
	8.15	0.0015
	8.16667	0.00148
	8.18333	0.00145
	8.2	0.00142
	8.21667	0.00139
	8.23333	0.00135
	8.25	0.00131
	8.26667	0.00127
	8.28333	0.00122
	8.3	0.00117
	8.31667	0.00112
	8.33333	0.00106
	8.35	0.00101
	8.36667	0.000944
	8.38333	0.000877
	8.4	0.000806
	8.41667	0.000733
	8.43333	0.000657
	8.45	0.00058
	8.46667	0.000502
	8.48333	0.000425
	8.5	0.000352
	8.51667	0.000284
	8.53333	0.00022
	8.55	0.000163
	8.56667	0.000114
	8.58333	7.35e-05
	8.6	4.14e-05
	8.61667	1.63e-05
	8.63333	-2.76e-06
	8.65	-1.71e-05
	8.66667	-2.76e-05
	8.68333	-3.54e-05
	8.7	-4.19e-05
	8.71667	-4.81e-05
	8.73333	-5.38e-05
	8.75	-5.83e-05
	8.76667	-6.14e-05
	8.78333	-6.36e-05
	8.8	-6.55e-05
	8.81667	-6.69e-05
	8.83333	-6.81e-05
	8.85	-6.93e-05
	8.86667	-7.05e-05
	8.88333	-7.14e-05
	8.9	-7.26e-05
	8.91667	-7.38e-05
	8.93333	-7.52e-05
	8.95	-7.64e-05
	8.96667	-7.79e-05
	8.98333	-7.88e-05
	9	-7.95e-05
	9.01667	-7.98e-05
	9.03333	-7.93e-05
	9.05	-7.86e-05
	9.06667	-7.74e-05
	9.08333	-7.67e-05
	9.1	-7.62e-05
	9.11667	-7.67e-05
	9.13333	-7.79e-05
	9.15	-7.98e-05
	9.16667	-8.12e-05
	9.18333	-8.14e-05
	9.2	-8.05e-05
	9.21667	-7.91e-05
	9.23333	-7.74e-05
	9.25	-7.55e-05
	9.26667	-7.36e-05
	9.28333	-7.17e-05
	9.3	-7.05e-05
	9.31667	-7.05e-05
	9.33333	-7.17e-05
	9.35	-7.29e-05
	9.36667	-7.38e-05
	9.38333	-7.36e-05
	9.4	-7.26e-05
	9.41667	-7.17e-05
	9.43333	-7.14e-05
	9.45	-7.17e-05
	9.46667	-7.19e-05
	9.48333	-7.24e-05
	9.5	-7.29e-05
	9.51667	-7.36e-05
	9.53333	-7.52e-05
	9.55	-7.69e-05
	9.56667	-7.88e-05
	9.58333	-7.95e-05
	9.6	-8.05e-05
	9.61667	-8.14e-05
	9.63333	-8.19e-05
	9.65	-8.29e-05
	9.66667	-8.41e-05
	9.68333	-8.67e-05
	9.7	-8.91e-05
	9.71667	-9.14e-05
	9.73333	-9.29e-05
	9.75	-9.41e-05
	9.76667	-9.5e-05
	9.78333	-9.62e-05
	9.8	-9.72e-05
	9.81667	-9.79e-05
	9.83333	-9.81e-05
	9.85	-9.91e-05
	9.86667	-9.98e-05
	9.88333	-0.0001
	9.9	-0.000101
	9.91667	-0.000101
	9.93333	-0.000102
	9.95	-0.000104
	9.96667	-0.000106
	9.98333	-0.000106
	10	-0.000106
	10.0167	-0.000105
	10.0333	-0.000104
	10.05	-0.000103
	10.0667	-0.000102
	10.0833	-0.000101
	10.1	-9.93e-05
	10.1167	-9.67e-05
	10.1333	-9.38e-05
	10.15	-9.03e-05
	10.1667	-8.72e-05
	10.1833	-8.38e-05
	10.2	-8e-05
	10.2167	-7.64e-05
	10.2333	-7.29e-05
	10.25	-6.95e-05
	10.2667	-6.67e-05
	10.2833	-6.43e-05
	10.3	-6.28e-05
	10.3167	-6.16e-05
	10.3333	-6.07e-05
	10.35	-6.02e-05
	10.3667	-5.97e-05
	10.3833	-6.05e-05
	10.4	-6.19e-05
	10.4167	-6.33e-05
	10.4333	-6.47e-05
	10.45	-6.64e-05
	10.4667	-6.81e-05
	10.4833	-7.02e-05
	10.5	-7.19e-05
	10.5167	-7.29e-05
	10.5333	-7.36e-05
	10.55	-7.43e-05
	10.5667	-7.55e-05
	10.5833	-7.67e-05
	10.6	-7.81e-05
	10.6167	-7.93e-05
	10.6333	-7.93e-05
	10.65	-7.83e-05
	10.6667	-7.62e-05
	10.6833	-7.31e-05
	10.7	-6.93e-05
	10.7167	-6.55e-05
	10.7333	-6.07e-05
	10.75	-5.47e-05
	10.7667	-4.73e-05
	10.7833	-3.85e-05
	10.8	-2.8e-05
	10.8167	-1.56e-05
	10.8333	-1.09e-06
	10.85	1.51e-05
	10.8667	3.47e-05
	10.8833	5.71e-05
	10.9	8.24e-05
	10.9167	0.000111
	10.9333	0.000143
	10.95	0.000178
	10.9667	0.000218
	10.9833	0.000263
	11	0.000311
	11.0167	0.00036
	11.0333	0.000412
	11.05	0.000465
	11.0667	0.000521
	11.0833	0.000579
	11.1	0.00064
	11.1167	0.000701
	11.1333	0.000763
	11.15	0.000826
	11.1667	0.000887
	11.1833	0.000946
	11.2	0.001
	11.2167	0.00105
	11.2333	0.00109
	11.25	0.00111
	11.2667	0.00113
	11.2833	0.00114
	11.3	0.00113
	11.3167	0.00112
	11.3333	0.00109
	11.35	0.00105
	11.3667	0.00101
	11.3833	0.000965
	11.4	0.000915
	11.4167	0.000865
	11.4333	0.000816
	11.45	0.000771
	11.4667	0.000735
	11.4833	0.000708
	11.5	0.000694
	11.5167	0.000697
	11.5333	0.00072
	11.55	0.000768
	11.5667	0.000843
	11.5833	0.000949
	11.6	0.00109
	11.6167	0.00127
	11.6333	0.00149
	11.65	0.00175
	11.6667	0.00207
	11.6833	0.00244
	11.7	0.00287
	11.7167	0.00335
	11.7333	0.0039
	11.75	0.00452
	11.7667	0.00521
	11.7833	0.00597
	11.8	0.0068
	11.8167	0.00769
	11.8333	0.00864
	11.85	0.00963
	11.8667	0.01065
	11.8833	0.01166
	11.9	0.01264
	11.9167	0.01356
	11.9333	0.01437
	11.95	0.01505
	11.9667	0.01557
	11.9833	0.01591
	12	0.01604
	12.0167	0.01597
	12.0333	0.01569
	12.05	0.01522
	12.0667	0.01459
	12.0833	0.0138
	12.1	0.01289
	12.1167	0.01188
	12.1333	0.01081
	12.15	0.00971
	12.1667	0.0086
	12.1833	0.00753
	12.2	0.00652
	12.2167	0.00558
	12.2333	0.00475
	12.25	0.00401
	12.2667	0.00338
	12.2833	0.00285
	12.3	0.00241
	12.3167	0.00206
	12.3333	0.00179
	12.35	0.00158
	12.3667	0.00144
	12.3833	0.00135
	12.4	0.00131
	12.4167	0.00131
	12.4333	0.00135
	12.45	0.00142
	12.4667	0.00152
	12.4833	0.00165
	12.5	0.0018
	12.5167	0.00197
	12.5333	0.00216
	12.55	0.00236
	12.5667	0.00259
	12.5833	0.00283
	12.6	0.00307
	12.6167	0.00333
	12.6333	0.0036
	12.65	0.00388
	12.6667	0.00417
	12.6833	0.00447
	12.7	0.00478
	12.7167	0.00509
	12.7333	0.00542
	12.75	0.00575
	12.7667	0.00608
	12.7833	0.0064
	12.8	0.0067
	12.8167	0.00698
	12.8333	0.00722
	12.85	0.00742
	12.8667	0.00756
	12.8833	0.00763
	12.9	0.00763
	12.9167	0.00756
	12.9333	0.00741
	12.95	0.00718
	12.9667	0.00688
	12.9833	0.00652
	13	0.00611
	13.0167	0.00566
	13.0333	0.00518
	13.05	0.00469
	13.0667	0.00421
	13.0833	0.00375
	13.1	0.00332
	13.1167	0.00293
	13.1333	0.00259
	13.15	0.0023
	13.1667	0.00206
	13.1833	0.00189
	13.2	0.00178
	13.2167	0.00173
	13.2333	0.00176
	13.25	0.00185
	13.2667	0.00201
	13.2833	0.00225
	13.3	0.00256
	13.3167	0.00296
	13.3333	0.00345
	13.35	0.00404
	13.3667	0.00473
	13.3833	0.00554
	13.4	0.00647
	13.4167	0.00751
	13.4333	0.00865
	13.45	0.00989
	13.4667	0.01121
	13.4833	0.01258
	13.5	0.01397
	13.5167	0.01533
	13.5333	0.01663
	13.55	0.01783
	13.5667	0.01886
	13.5833	0.0197
	13.6	0.0203
	13.6167	0.02064
	13.6333	0.0207
	13.65	0.02049
	13.6667	0.02001
	13.6833	0.01928
	13.7	0.01834
	13.7167	0.01723
	13.7333	0.01598
	13.75	0.01465
	13.7667	0.01326
	13.7833	0.01187
	13.8	0.01052
	13.8167	0.00924
	13.8333	0.00805
	13.85	0.00698
	13.8667	0.00603
	13.8833	0.0052
	13.9	0.0045
	13.9167	0.0039
	13.9333	0.0034
	13.95	0.003
	13.9667	0.00268
	13.9833	0.00243
	14	0.00224
	14.0167	0.00211
	14.0333	0.00202
	14.05	0.00196
	14.0667	0.00193
	14.0833	0.00192
	14.1	0.00192
	14.1167	0.00194
	14.1333	0.00197
	14.15	0.002
	14.1667	0.00203
	14.1833	0.00206
	14.2	0.0021
	14.2167	0.00214
	14.2333	0.00217
	14.25	0.00221
	14.2667	0.00225
	14.2833	0.00228
	14.3	0.00232
	14.3167	0.00235
	14.3333	0.00238
	14.35	0.00241
	14.3667	0.00243
	14.3833	0.00244
	14.4	0.00245
	14.4167	0.00244
	14.4333	0.00243
	14.45	0.00241
	14.4667	0.00238
	14.4833	0.00233
	14.5	0.00229
	14.5167	0.00223
	14.5333	0.00218
	14.55	0.00214
	14.5667	0.00211
	14.5833	0.00211
	14.6	0.00214
	14.6167	0.00224
	14.6333	0.00241
	14.65	0.0027
	14.6667	0.00314
	14.6833	0.0038
	14.7	0.00475
	14.7167	0.00612
	14.7333	0.00803
	14.75	0.01068
	14.7667	0.01429
	14.7833	0.01909
	14.8	0.02527
	14.8167	0.03299
	14.8333	0.04231
	14.85	0.05316
	14.8667	0.06532
	14.8833	0.07844
	14.9	0.09206
	14.9167	0.10566
	14.9333	0.11871
	14.95	0.13078
	14.9667	0.14147
	14.9833	0.1505
	15	0.15764
	15.0167	0.16281
	15.0333	0.16603
	15.05	0.16739
	15.0667	0.16705
	15.0833	0.16516
	15.1	0.16192
	15.1167	0.15751
	15.1333	0.15212
	15.15	0.1459
	15.1667	0.13902
	15.1833	0.13162
	15.2	0.12387
	15.2167	0.11591
	15.2333	0.10789
	15.25	0.09991
	15.2667	0.09207
	15.2833	0.08444
	15.3	0.07708
	15.3167	0.07004
	15.3333	0.06334
	15.35	0.05701
	15.3667	0.05105
	15.3833	0.04548
	15.4	0.04031
	15.4167	0.03557
	15.4333	0.03125
	15.45	0.02735
	15.4667	0.02383
	15.4833	0.02068
	15.5	0.01787
	15.5167	0.01539
	15.5333	0.0132
	15.55	0.01127
	15.5667	0.00958
	15.5833	0.0081
	15.6	0.00682
	15.6167	0.00572
	15.6333	0.00478
	15.65	0.00399
	15.6667	0.00331
	15.6833	0.00275
	15.7	0.00228
	15.7167	0.00188
	15.7333	0.00156
	15.75	0.00128
	15.7667	0.00106
	15.7833	0.000881
	15.8	0.000735
	15.8167	0.000618
	15.8333	0.000526
	15.85	0.000452
	15.8667	0.000395
	15.8833	0.000351
	15.9	0.000318
	15.9167	0.000296
	15.9333	0.00028
	15.95	0.00027
	15.9667	0.000262
	15.9833	0.000257
	16	0.000252
	16.0167	0.000249
	16.0333	0.000246
	16.05	0.000243
	16.0667	0.00024
	16.0833	0.000237
	16.1	0.000233
	16.1167	0.000228
	16.1333	0.000224
	16.15	0.00022
	16.1667	0.000215
	16.1833	0.00021
	16.2	0.000205
	16.2167	0.000199
	16.2333	0.000194
	16.25	0.000188
	16.2667	0.000185
	16.2833	0.000182
	16.3	0.000181
	16.3167	0.00018
	16.3333	0.000179
	16.35	0.000178
	16.3667	0.000176
	16.3833	0.000174
	16.4	0.000172
	16.4167	0.00017
	16.4333	0.000168
	16.45	0.000164
	16.4667	0.000159
	16.4833	0.000153
	16.5	0.000145
	16.5167	0.000137
	16.5333	0.000127
	16.55	0.000116
	16.5667	0.000105
	16.5833	9.31e-05
	16.6	8.16e-05
	16.6167	7.12e-05
	16.6333	6.14e-05
	16.65	5.26e-05
	16.6667	4.37e-05
	16.6833	3.56e-05
	16.7	2.8e-05
	16.7167	2.11e-05
	16.7333	1.51e-05
	16.75	9.88e-06
	16.7667	5.11e-06
	16.7833	1.3e-06
	16.8	-2.28e-06
	16.8167	-4.66e-06
	16.8333	-5.86e-06
	16.85	-6.09e-06
	16.8667	-5.14e-06
	16.8833	-3.47e-06
	16.9	-1.56e-06
	16.9167	5.81e-07
	16.9333	2.49e-06
	16.95	3.92e-06
	16.9667	5.11e-06
	16.9833	6.54e-06
	17	8.93e-06
	17.0167	1.18e-05
	17.0333	1.39e-05
	17.05	1.49e-05
	17.0667	1.39e-05
	17.0833	1.27e-05
	17.1	1.2e-05
	17.1167	1.15e-05
	17.1333	1.11e-05
	17.15	1.11e-05
	17.1667	1.08e-05
	17.1833	1.04e-05
	17.2	9.4e-06
	17.2167	7.73e-06
	17.2333	5.83e-06
	17.25	3.68e-06
	17.2667	1.53e-06
	17.2833	-3.73e-07
	17.3	-1.09e-06
	17.3167	-1.09e-06
	17.3333	-3.73e-07
	17.35	-1.34e-07
	17.3667	3.43e-07
	17.3833	1.3e-06
	17.4	2.73e-06
	17.4167	5.11e-06
	17.4333	8.45e-06
	17.45	1.3e-05
	17.4667	1.85e-05
	17.4833	2.49e-05
	17.5	3.16e-05
	17.5167	3.87e-05
	17.5333	4.61e-05
	17.55	5.4e-05
	17.5667	6.26e-05
	17.5833	7.26e-05
	17.6	8.47e-05
	17.6167	9.93e-05
	17.6333	0.000116
	17.65	0.000135
	17.6667	0.000157
	17.6833	0.000181
	17.7	0.00021
	17.7167	0.000243
	17.7333	0.00028
	17.75	0.00032
	17.7667	0.000362
	17.7833	0.000407
	17.8	0.000455
	17.8167	0.000504
	17.8333	0.000553
	17.85	0.000602
	17.8667	0.000649
	17.8833	0.000695
	17.9	0.000738
	17.9167	0.000777
	17.9333	0.00081
	17.95	0.000836
	17.9667	0.000856
	17.9833	0.000867
	18	0.00087
	18.0167	0.000865
	18.0333	0.000853
	18.05	0.000834
	18.0667	0.000807
	18.0833	0.000774
	18.1	0.000735
	18.1167	0.000692
	18.1333	0.000646
	18.15	0.000599
	18.1667	0.00055
	18.1833	0.0005
	18.2	0.00045
	18.2167	0.000401
	18.2333	0.000352
	18.25	0.000306
	18.2667	0.000261
	18.2833	0.00022
	18.3	0.000183
	18.3167	0.000149
	18.3333	0.000118
	18.35	9.07e-05
	18.3667	6.57e-05
	18.3833	4.37e-05
	18.4	2.35e-05
	18.4167	4.87e-06
	18.4333	-1.21e-05
	18.45	-2.68e-05
	18.4667	-3.88e-05
	18.4833	-4.95e-05
	18.5	-6e-05
	18.5167	-6.98e-05
	18.5333	-7.79e-05
	18.55	-8.36e-05
	18.5667	-8.79e-05
	18.5833	-9.17e-05
	18.6	-9.55e-05
	18.6167	-9.93e-05
	18.6333	-0.000103
	18.65	-0.000105
	18.6667	-0.000105
	18.6833	-0.000105
	18.7	-0.000105
	18.7167	-0.000106
	18.7333	-0.000107
	18.75	-0.000107
	18.7667	-0.000108
	18.7833	-0.000108
	18.8	-0.000109
	18.8167	-0.000111
	18.8333	-0.000112
	18.85	-0.000111
	18.8667	-0.00011
	18.8833	-0.00011
	18.9	-0.000109
	18.9167	-0.000109
	18.9333	-0.000107
	18.95	-0.000104
	18.9667	-0.0001
	18.9833	-9.38e-05
	19	-8.48e-05
	19.0167	-7.21e-05
	19.0333	-5.5e-05
	19.05	-3.26e-05
	19.0667	-3.71e-06
	19.0833	3.47e-05
	19.1	8.59e-05
	19.1167	0.000155
	19.1333	0.000246
	19.15	0.000366
	19.1667	0.000523
	19.1833	0.000732
	19.2	0.00101
	19.2167	0.00137
	19.2333	0.00183
	19.25	0.00243
	19.2667	0.00319
	19.2833	0.00416
	19.3	0.00536
	19.3167	0.00685
	19.3333	0.00867
	19.35	0.01088
	19.3667	0.01354
	19.3833	0.0167
	19.4	0.0204
	19.4167	0.02466
	19.4333	0.02948
	19.45	0.03483
	19.4667	0.04065
	19.4833	0.04688
	19.5	0.0534
	19.5167	0.0601
	19.5333	0.06684
	19.55	0.07347
	19.5667	0.07984
	19.5833	0.0858
	19.6	0.09123
	19.6167	0.09597
	19.6333	0.0999
	19.65	0.10294
	19.6667	0.10502
	19.6833	0.10615
	19.7	0.10632
	19.7167	0.10558
	19.7333	0.10399
	19.75	0.10163
	19.7667	0.09857
	19.7833	0.0949
	19.8	0.0907
	19.8167	0.08608
	19.8333	0.08115
	19.85	0.07602
	19.8667	0.07079
	19.8833	0.06553
	19.9	0.06032
	19.9167	0.05522
	19.9333	0.05029
	19.95	0.04556
	19.9667	0.04107
	19.9833	0.03682
	20	0.03284
	20.0167	0.02913
	20.0333	0.02571
	20.05	0.02259
	20.0667	0.01977
	20.0833	0.01722
	20.1	0.01495
	20.1167	0.01292
	20.1333	0.01113
	20.15	0.00956
	20.1667	0.00817
	20.1833	0.00696
	20.2	0.00591
	20.2167	0.00499
	20.2333	0.00421
	20.25	0.00354
	20.2667	0.00297
	20.2833	0.00249
	20.3	0.00208
	20.3167	0.00174
	20.3333	0.00145
	20.35	0.00122
	20.3667	0.00102
	20.3833	0.000855
	20.4	0.000719
	20.4167	0.000607
	20.4333	0.000515
	20.45	0.00044
	20.4667	0.000378
	20.4833	0.000326
	20.5	0.000285
	20.5167	0.000251
	20.5333	0.000223
	20.55	0.000201
	20.5667	0.000183
	20.5833	0.000168
	20.6	0.000155
	20.6167	0.000144
	20.6333	0.000134
	20.65	0.000125
	20.6667	0.000116
	20.6833	0.000109
	20.7	0.000103
	20.7167	9.83e-05
	20.7333	9.38e-05
	20.75	8.86e-05
	20.7667	8.33e-05
	20.7833	7.76e-05
	20.8	7.19e-05
	20.8167	6.61e-05
	20.8333	5.99e-05
	20.85	5.37e-05
	20.8667	4.75e-05
	20.8833	4.14e-05
	20.9	3.56e-05
	20.9167	3.04e-05
	20.9333	2.51e-05
	20.95	1.94e-05
	20.9667	1.39e-05
	20.9833	7.97e-06
	21	2.49e-06
	21.0167	-2.52e-06
	21.0333	-6.09e-06
	21.05	-8.72e-06
	21.0667	-9.91e-06
	21.0833	-1.04e-05
	21.1	-9.67e-06
	21.1167	-7.53e-06
	21.1333	-4.43e-06
	21.15	5.81e-07
	21.1667	7.5e-06
	21.1833	1.58e-05
	21.2	2.61e-05
	21.2167	3.9e-05
	21.2333	5.57e-05
	21.25	7.69e-05
	21.2667	0.000103
	21.2833	0.000133
	21.3	0.000169
	21.3167	0.000211
	21.3333	0.000259
	21.35	0.000314
	21.3667	0.000375
	21.3833	0.000444
	21.4	0.00052
	21.4167	0.000603
	21.4333	0.00069
	21.45	0.000781
	21.4667	0.000874
	21.4833	0.000968
	21.5	0.00106
	21.5167	0.00115
	21.5333	0.00124
	21.55	0.00132
	21.5667	0.0014
	21.5833	0.00146
	21.6	0.00152
	21.6167	0.00156
	21.6333	0.0016
	21.65	0.00162
	21.6667	0.00163
	21.6833	0.00163
	21.7	0.00161
	21.7167	0.00158
	21.7333	0.00154
	21.75	0.00149
	21.7667	0.00143
	21.7833	0.00137
	21.8	0.0013
	21.8167	0.00122
	21.8333	0.00114
	21.85	0.00106
	21.8667	0.000984
	21.8833	0.000906
	21.9	0.000828
	21.9167	0.000753
	21.9333	0.000681
	21.95	0.000612
	21.9667	0.000547
	21.9833	0.000486
	22	0.000428
	22.0167	0.000374
	22.0333	0.000324
	22.05	0.000279
	22.0667	0.000238
	22.0833	0.000201
	22.1	0.000168
	22.1167	0.000139
	22.1333	0.000113
	22.15	8.93e-05
	22.1667	6.83e-05
	22.1833	5.04e-05
	22.2	3.52e-05
	22.2167	2.23e-05
	22.2333	1.06e-05
	22.25	3.43e-07
	22.2667	-8.72e-06
	22.2833	-1.73e-05
	22.3	-2.52e-05
	22.3167	-3.21e-05
	22.3333	-3.73e-05
	22.35	-4.16e-05
	22.3667	-4.45e-05
	22.3833	-4.71e-05
	22.4	-5.02e-05
	22.4167	-5.31e-05
	22.4333	-5.62e-05
	22.45	-5.83e-05
	22.4667	-5.95e-05
	22.4833	-6.05e-05
	22.5	-6.16e-05
	22.5167	-6.28e-05
	22.5333	-6.36e-05
	22.55	-6.4e-05
	22.5667	-6.36e-05
	22.5833	-6.28e-05
	22.6	-6.12e-05
	22.6167	-5.93e-05
	22.6333	-5.71e-05
	22.65	-5.43e-05
	22.6667	-4.97e-05
	22.6833	-4.4e-05
	22.7	-3.69e-05
	22.7167	-2.97e-05
	22.7333	-2.23e-05
	22.75	-1.47e-05
	22.7667	-6.57e-06
	22.7833	1.3e-06
	22.8	8.93e-06
	22.8167	1.7e-05
	22.8333	2.56e-05
	22.85	3.47e-05
	22.8667	4.25e-05
	22.8833	4.99e-05
	22.9	5.61e-05
	22.9167	6.26e-05
	22.9333	6.88e-05
	22.95	7.52e-05
	22.9667	8.16e-05
	22.9833	8.71e-05
	23	9.07e-05
	23.0167	9.31e-05
	23.0333	9.5e-05
	23.05	9.71e-05
	23.0667	9.86e-05
	23.0833	9.95e-05
	23.1	9.9e-05
	23.1167	9.76e-05
	23.1333	9.64e-05
	23.15	9.57e-05
	23.1667	9.52e-05
	23.1833	9.38e-05
	23.2	9.12e-05
	23.2167	8.76e-05
	23.2333	8.33e-05
	23.25	7.85e-05
	23.2667	7.38e-05
	23.2833	6.97e-05
	23.3	6.54e-05
	23.3167	6.09e-05
	23.3333	5.64e-05
	23.35	5.18e-05
	23.3667	4.73e-05
	23.3833	4.35e-05
	23.4	4.02e-05
	23.4167	3.75e-05
	23.4333	3.54e-05
	23.45	3.4e-05
	23.4667	3.37e-05
	23.4833	3.47e-05
	23.5	3.59e-05
	23.5167	3.75e-05
	23.5333	3.99e-05
	23.55	4.25e-05
	23.5667	4.49e-05
	23.5833	4.83e-05
	23.6	5.18e-05
	23.6167	5.64e-05
	23.6333	6.21e-05
	23.65	6.97e-05
	23.6667	7.97e-05
	23.6833	9.19e-05
	23.7	0.000106
	23.7167	0.000123
	23.7333	0.000141
	23.75	0.000163
	23.7667	0.000189
	23.7833	0.000219
	23.8	0.000253
	23.8167	0.000291
	23.8333	0.000333
	23.85	0.000378
	23.8667	0.000426
	23.8833	0.000477
	23.9	0.00053
	23.9167	0.000585
	23.9333	0.00064
	23.95	0.000697
	23.9667	0.000751
	23.9833	0.000804
	24	0.000852
	24.0167	0.000898
	24.0333	0.000939
	24.05	0.000975
	24.0667	0.00101
	24.0833	0.00103
	24.1	0.00105
	24.1167	0.00106
	24.1333	0.00107
	24.15	0.00107
	24.1667	0.00106
	24.1833	0.00105
	24.2	0.00102
	24.2167	0.000998
	24.2333	0.000966
	24.25	0.00093
	24.2667	0.000891
	24.2833	0.000849
	24.3	0.000804
	24.3167	0.000758
	24.3333	0.000712
	24.35	0.000664
	24.3667	0.000617
	24.3833	0.00057
	24.4	0.000526
	24.4167	0.000483
	24.4333	0.000441
	24.45	0.000402
	24.4667	0.000364
	24.4833	0.000328
	24.5	0.000294
	24.5167	0.000263
	24.5333	0.000234
	24.55	0.000209
	24.5667	0.000188
	24.5833	0.000167
	24.6	0.000148
	24.6167	0.000132
	24.6333	0.000117
	24.65	0.000105
	24.6667	9.52e-05
	24.6833	8.71e-05
	24.7	7.97e-05
	24.7167	7.45e-05
	24.7333	7.07e-05
	24.75	6.85e-05
	24.7667	6.73e-05
	24.7833	6.69e-05
	24.8	6.57e-05
	24.8167	6.35e-05
	24.8333	6.23e-05
	24.85	6.19e-05
	24.8667	6.21e-05
	24.8833	6.23e-05
	24.9	6.28e-05
	24.9167	6.35e-05
	24.9333	6.54e-05
	24.95	6.78e-05
	24.9667	7.02e-05
	24.9833	7.28e-05
	25	7.5e-05

## Sheet: Figure 3c
Figure 3c
	Retention Time (min)	Abs at 254 nm (a.u.)
	0	0
	0.01667	0
	0.03333	0
	0.05	0
	0.06667	0
	0.08333	0
	0.1	8.64e-07
	0.11667	6.26e-07
	0.13333	-3.28e-07
	0.15	-1.76e-06
	0.16667	-3.19e-06
	0.18333	-4.38e-06
	0.2	-4.86e-06
	0.21667	-5.33e-06
	0.23333	-5.81e-06
	0.25	-6.77e-06
	0.26667	-8.2e-06
	0.28333	-9.63e-06
	0.3	-1.18e-05
	0.31667	-1.39e-05
	0.33333	-1.56e-05
	0.35	-1.61e-05
	0.36667	-1.61e-05
	0.38333	-1.63e-05
	0.4	-1.73e-05
	0.41667	-1.82e-05
	0.43333	-1.92e-05
	0.45	-1.94e-05
	0.46667	-1.99e-05
	0.48333	-2.06e-05
	0.5	-1.99e-05
	0.51667	-1.87e-05
	0.53333	-1.7e-05
	0.55	-1.56e-05
	0.56667	-1.42e-05
	0.58333	-1.32e-05
	0.6	-1.32e-05
	0.61667	-1.37e-05
	0.63333	-1.42e-05
	0.65	-1.44e-05
	0.66667	-1.46e-05
	0.68333	-1.53e-05
	0.7	-1.61e-05
	0.71667	-1.68e-05
	0.73333	-1.65e-05
	0.75	-1.63e-05
	0.76667	-1.63e-05
	0.78333	-1.68e-05
	0.8	-1.75e-05
	0.81667	-1.75e-05
	0.83333	-1.65e-05
	0.85	-1.46e-05
	0.86667	-1.27e-05
	0.88333	-1.06e-05
	0.9	-7.96e-06
	0.91667	-5.33e-06
	0.93333	-2.71e-06
	0.95	-5.66e-07
	0.96667	1.34e-06
	0.98333	2.77e-06
	1	3.73e-06
	1.01667	4.92e-06
	1.03333	6.82e-06
	1.05	8.97e-06
	1.06667	1.04e-05
	1.08333	1.18e-05
	1.1	1.23e-05
	1.11667	1.28e-05
	1.13333	1.33e-05
	1.15	1.42e-05
	1.16667	1.52e-05
	1.18333	1.61e-05
	1.2	1.71e-05
	1.21667	1.83e-05
	1.23333	1.95e-05
	1.25	2.04e-05
	1.26667	2.04e-05
	1.28333	2.11e-05
	1.3	2.18e-05
	1.31667	2.26e-05
	1.33333	2.3e-05
	1.35	2.23e-05
	1.36667	2.11e-05
	1.38333	1.92e-05
	1.4	1.68e-05
	1.41667	1.54e-05
	1.43333	1.42e-05
	1.45	1.3e-05
	1.46667	1.04e-05
	1.48333	7.3e-06
	1.5	4.2e-06
	1.51667	1.82e-06
	1.53333	-5.66e-07
	1.55	-2.24e-06
	1.56667	-4.38e-06
	1.58333	-7e-06
	1.6	-1.03e-05
	1.61667	-1.37e-05
	1.63333	-1.68e-05
	1.65	-1.92e-05
	1.66667	-2.08e-05
	1.68333	-2.18e-05
	1.7	-2.23e-05
	1.71667	-2.32e-05
	1.73333	-2.49e-05
	1.75	-2.7e-05
	1.76667	-2.94e-05
	1.78333	-3.18e-05
	1.8	-3.35e-05
	1.81667	-3.49e-05
	1.83333	-3.63e-05
	1.85	-3.78e-05
	1.86667	-3.9e-05
	1.88333	-3.99e-05
	1.9	-4.09e-05
	1.91667	-4.18e-05
	1.93333	-4.3e-05
	1.95	-4.42e-05
	1.96667	-4.54e-05
	1.98333	-4.61e-05
	2	-4.66e-05
	2.01667	-4.78e-05
	2.03333	-4.87e-05
	2.05	-4.92e-05
	2.06667	-4.9e-05
	2.08333	-4.83e-05
	2.1	-4.85e-05
	2.11667	-4.92e-05
	2.13333	-5.04e-05
	2.15	-5.09e-05
	2.16667	-5.09e-05
	2.18333	-5.09e-05
	2.2	-5.16e-05
	2.21667	-5.23e-05
	2.23333	-5.28e-05
	2.25	-5.23e-05
	2.26667	-5.18e-05
	2.28333	-5.21e-05
	2.3	-5.3e-05
	2.31667	-5.4e-05
	2.33333	-5.49e-05
	2.35	-5.56e-05
	2.36667	-5.66e-05
	2.38333	-5.8e-05
	2.4	-5.95e-05
	2.41667	-6.04e-05
	2.43333	-6.11e-05
	2.45	-6.09e-05
	2.46667	-6.06e-05
	2.48333	-6.04e-05
	2.5	-6.02e-05
	2.51667	-6.02e-05
	2.53333	-6.04e-05
	2.55	-6.14e-05
	2.56667	-6.28e-05
	2.58333	-6.47e-05
	2.6	-6.57e-05
	2.61667	-6.57e-05
	2.63333	-6.47e-05
	2.65	-6.37e-05
	2.66667	-6.28e-05
	2.68333	-6.28e-05
	2.7	-6.35e-05
	2.71667	-6.4e-05
	2.73333	-6.47e-05
	2.75	-6.57e-05
	2.76667	-6.71e-05
	2.78333	-6.9e-05
	2.8	-7.04e-05
	2.81667	-7.19e-05
	2.83333	-7.21e-05
	2.85	-7.21e-05
	2.86667	-7.16e-05
	2.88333	-7.16e-05
	2.9	-7.19e-05
	2.91667	-7.21e-05
	2.93333	-7.21e-05
	2.95	-7.16e-05
	2.96667	-7.11e-05
	2.98333	-7.09e-05
	3	-7.11e-05
	3.01667	-7.14e-05
	3.03333	-7.19e-05
	3.05	-7.21e-05
	3.06667	-7.21e-05
	3.08333	-7.23e-05
	3.1	-7.21e-05
	3.11667	-7.19e-05
	3.13333	-7.19e-05
	3.15	-7.26e-05
	3.16667	-7.4e-05
	3.18333	-7.52e-05
	3.2	-7.59e-05
	3.21667	-7.59e-05
	3.23333	-7.61e-05
	3.25	-7.66e-05
	3.26667	-7.64e-05
	3.28333	-7.52e-05
	3.3	-7.4e-05
	3.31667	-7.35e-05
	3.33333	-7.4e-05
	3.35	-7.47e-05
	3.36667	-7.52e-05
	3.38333	-7.57e-05
	3.4	-7.61e-05
	3.41667	-7.64e-05
	3.43333	-7.71e-05
	3.45	-7.78e-05
	3.46667	-7.83e-05
	3.48333	-7.81e-05
	3.5	-7.76e-05
	3.51667	-7.71e-05
	3.53333	-7.69e-05
	3.55	-7.76e-05
	3.56667	-7.78e-05
	3.58333	-7.88e-05
	3.6	-8e-05
	3.61667	-8.07e-05
	3.63333	-8.14e-05
	3.65	-8.09e-05
	3.66667	-7.97e-05
	3.68333	-7.76e-05
	3.7	-7.42e-05
	3.71667	-7.14e-05
	3.73333	-6.95e-05
	3.75	-6.78e-05
	3.76667	-6.64e-05
	3.78333	-6.49e-05
	3.8	-6.35e-05
	3.81667	-6.16e-05
	3.83333	-5.95e-05
	3.85	-5.68e-05
	3.86667	-5.42e-05
	3.88333	-5.18e-05
	3.9	-4.97e-05
	3.91667	-4.78e-05
	3.93333	-4.61e-05
	3.95	-4.49e-05
	3.96667	-4.42e-05
	3.98333	-4.32e-05
	4	-4.28e-05
	4.01667	-4.23e-05
	4.03333	-4.16e-05
	4.05	-4.04e-05
	4.06667	-3.9e-05
	4.08333	-3.73e-05
	4.1	-3.59e-05
	4.11667	-3.42e-05
	4.13333	-3.25e-05
	4.15	-3.04e-05
	4.16667	-2.89e-05
	4.18333	-2.77e-05
	4.2	-2.66e-05
	4.21667	-2.51e-05
	4.23333	-2.35e-05
	4.25	-2.2e-05
	4.26667	-2.08e-05
	4.28333	-2.06e-05
	4.3	-2.08e-05
	4.31667	-2.15e-05
	4.33333	-2.18e-05
	4.35	-2.18e-05
	4.36667	-2.18e-05
	4.38333	-2.13e-05
	4.4	-2.04e-05
	4.41667	-1.89e-05
	4.43333	-1.75e-05
	4.45	-1.68e-05
	4.46667	-1.58e-05
	4.48333	-1.42e-05
	4.5	-1.22e-05
	4.51667	-9.86e-06
	4.53333	-7.24e-06
	4.55	-4.38e-06
	4.56667	-2.47e-06
	4.58333	-1.52e-06
	4.6	-1.52e-06
	4.61667	-2e-06
	4.63333	-1.76e-06
	4.65	-8.94e-08
	4.66667	2.29e-06
	4.68333	4.2e-06
	4.7	4.92e-06
	4.71667	5.39e-06
	4.73333	5.87e-06
	4.75	7.3e-06
	4.76667	9.21e-06
	4.78333	1.09e-05
	4.8	1.25e-05
	4.81667	1.35e-05
	4.83333	1.49e-05
	4.85	1.68e-05
	4.86667	1.95e-05
	4.88333	2.26e-05
	4.9	2.54e-05
	4.91667	2.83e-05
	4.93333	3.16e-05
	4.95	3.54e-05
	4.96667	3.92e-05
	4.98333	4.28e-05
	5	4.45e-05
	5.01667	4.52e-05
	5.03333	4.5e-05
	5.05	4.54e-05
	5.06667	4.66e-05
	5.08333	4.78e-05
	5.1	4.78e-05
	5.11667	4.64e-05
	5.13333	4.5e-05
	5.15	4.4e-05
	5.16667	4.31e-05
	5.18333	4.28e-05
	5.2	4.19e-05
	5.21667	4.09e-05
	5.23333	3.97e-05
	5.25	3.9e-05
	5.26667	3.9e-05
	5.28333	3.95e-05
	5.3	4.04e-05
	5.31667	4.16e-05
	5.33333	4.28e-05
	5.35	4.35e-05
	5.36667	4.4e-05
	5.38333	4.43e-05
	5.4	4.45e-05
	5.41667	4.47e-05
	5.43333	4.47e-05
	5.45	4.5e-05
	5.46667	4.52e-05
	5.48333	4.62e-05
	5.5	4.78e-05
	5.51667	5.09e-05
	5.53333	5.45e-05
	5.55	5.81e-05
	5.56667	6.14e-05
	5.58333	6.6e-05
	5.6	7.14e-05
	5.61667	7.79e-05
	5.63333	8.5e-05
	5.65	9.31e-05
	5.66667	0.000103
	5.68333	0.000114
	5.7	0.000125
	5.71667	0.000137
	5.73333	0.000152
	5.75	0.000168
	5.76667	0.000189
	5.78333	0.000216
	5.8	0.000253
	5.81667	0.000306
	5.83333	0.00038
	5.85	0.000475
	5.86667	0.000585
	5.88333	0.000696
	5.9	0.000799
	5.91667	0.000887
	5.93333	0.000969
	5.95	0.00112
	5.96667	0.0015
	5.98333	0.00242
	6	0.00406
	6.01667	0.00624
	6.03333	0.00842
	6.05	0.01005
	6.06667	0.01089
	6.08333	0.01105
	6.1	0.01078
	6.11667	0.01027
	6.13333	0.00965
	6.15	0.00901
	6.16667	0.00843
	6.18333	0.00798
	6.2	0.0078
	6.21667	0.00799
	6.23333	0.00856
	6.25	0.00937
	6.26667	0.01016
	6.28333	0.01065
	6.3	0.01072
	6.31667	0.01036
	6.33333	0.00968
	6.35	0.00883
	6.36667	0.00797
	6.38333	0.00721
	6.4	0.00661
	6.41667	0.00616
	6.43333	0.0058
	6.45	0.00546
	6.46667	0.0051
	6.48333	0.00473
	6.5	0.00434
	6.51667	0.00396
	6.53333	0.00358
	6.55	0.00324
	6.56667	0.00293
	6.58333	0.00266
	6.6	0.00242
	6.61667	0.00222
	6.63333	0.00204
	6.65	0.00188
	6.66667	0.00175
	6.68333	0.00163
	6.7	0.00152
	6.71667	0.00143
	6.73333	0.00134
	6.75	0.00126
	6.76667	0.00119
	6.78333	0.00112
	6.8	0.00106
	6.81667	0.00101
	6.83333	0.000956
	6.85	0.000911
	6.86667	0.000872
	6.88333	0.000837
	6.9	0.000809
	6.91667	0.000786
	6.93333	0.000769
	6.95	0.000759
	6.96667	0.000753
	6.98333	0.000753
	7	0.000756
	7.01667	0.000764
	7.03333	0.000777
	7.05	0.000794
	7.06667	0.000816
	7.08333	0.00084
	7.1	0.000867
	7.11667	0.000895
	7.13333	0.000926
	7.15	0.00096
	7.16667	0.000996
	7.18333	0.00103
	7.2	0.00107
	7.21667	0.00111
	7.23333	0.00115
	7.25	0.00119
	7.26667	0.00123
	7.28333	0.00127
	7.3	0.00131
	7.31667	0.00135
	7.33333	0.00139
	7.35	0.00143
	7.36667	0.00147
	7.38333	0.00151
	7.4	0.00155
	7.41667	0.00159
	7.43333	0.00163
	7.45	0.00167
	7.46667	0.0017
	7.48333	0.00174
	7.5	0.00178
	7.51667	0.00181
	7.53333	0.00184
	7.55	0.00187
	7.56667	0.0019
	7.58333	0.00193
	7.6	0.00195
	7.61667	0.00198
	7.63333	0.002
	7.65	0.00202
	7.66667	0.00204
	7.68333	0.00206
	7.7	0.00208
	7.71667	0.00209
	7.73333	0.00211
	7.75	0.00213
	7.76667	0.00214
	7.78333	0.00215
	7.8	0.00216
	7.81667	0.00217
	7.83333	0.00218
	7.85	0.00219
	7.86667	0.0022
	7.88333	0.0022
	7.9	0.00221
	7.91667	0.00221
	7.93333	0.00221
	7.95	0.00222
	7.96667	0.00222
	7.98333	0.00222
	8	0.00222
	8.01667	0.00222
	8.03333	0.00222
	8.05	0.00222
	8.06667	0.00221
	8.08333	0.00221
	8.1	0.0022
	8.11667	0.00219
	8.13333	0.00218
	8.15	0.00216
	8.16667	0.00214
	8.18333	0.00211
	8.2	0.00208
	8.21667	0.00205
	8.23333	0.00201
	8.25	0.00197
	8.26667	0.00192
	8.28333	0.00187
	8.3	0.00182
	8.31667	0.00176
	8.33333	0.00171
	8.35	0.00164
	8.36667	0.00157
	8.38333	0.0015
	8.4	0.00142
	8.41667	0.00134
	8.43333	0.00125
	8.45	0.00115
	8.46667	0.00106
	8.48333	0.00096
	8.5	0.000869
	8.51667	0.000784
	8.53333	0.000709
	8.55	0.000645
	8.56667	0.000592
	8.58333	0.000549
	8.6	0.000513
	8.61667	0.000485
	8.63333	0.000462
	8.65	0.000446
	8.66667	0.000433
	8.68333	0.000422
	8.7	0.000414
	8.71667	0.000407
	8.73333	0.000401
	8.75	0.000396
	8.76667	0.000392
	8.78333	0.000388
	8.8	0.000384
	8.81667	0.00038
	8.83333	0.000377
	8.85	0.000374
	8.86667	0.000372
	8.88333	0.000371
	8.9	0.000369
	8.91667	0.000368
	8.93333	0.000366
	8.95	0.000364
	8.96667	0.000362
	8.98333	0.000361
	9	0.000359
	9.01667	0.000357
	9.03333	0.000355
	9.05	0.000353
	9.06667	0.00035
	9.08333	0.000348
	9.1	0.000346
	9.11667	0.000343
	9.13333	0.000341
	9.15	0.000339
	9.16667	0.000338
	9.18333	0.000336
	9.2	0.000334
	9.21667	0.000331
	9.23333	0.000327
	9.25	0.000324
	9.26667	0.000322
	9.28333	0.00032
	9.3	0.000318
	9.31667	0.000318
	9.33333	0.000317
	9.35	0.000316
	9.36667	0.000314
	9.38333	0.000312
	9.4	0.000309
	9.41667	0.000307
	9.43333	0.000304
	9.45	0.0003
	9.46667	0.000296
	9.48333	0.000291
	9.5	0.000287
	9.51667	0.000283
	9.53333	0.00028
	9.55	0.000277
	9.56667	0.000273
	9.58333	0.000269
	9.6	0.000265
	9.61667	0.00026
	9.63333	0.000255
	9.65	0.00025
	9.66667	0.000245
	9.68333	0.000241
	9.7	0.000237
	9.71667	0.000234
	9.73333	0.000232
	9.75	0.000229
	9.76667	0.000226
	9.78333	0.000223
	9.8	0.000221
	9.81667	0.000219
	9.83333	0.000218
	9.85	0.000215
	9.86667	0.000212
	9.88333	0.000208
	9.9	0.000204
	9.91667	0.0002
	9.93333	0.000197
	9.95	0.000194
	9.96667	0.000192
	9.98333	0.000191
	10	0.00019
	10.0167	0.000189
	10.0333	0.000187
	10.05	0.000185
	10.0667	0.000184
	10.0833	0.000185
	10.1	0.000186
	10.1167	0.000189
	10.1333	0.00019
	10.15	0.000191
	10.1667	0.000192
	10.1833	0.000194
	10.2	0.000196
	10.2167	0.000198
	10.2333	0.000199
	10.25	0.0002
	10.2667	0.000199
	10.2833	0.000199
	10.3	0.000198
	10.3167	0.000197
	10.3333	0.000195
	10.35	0.000194
	10.3667	0.000193
	10.3833	0.000191
	10.4	0.000187
	10.4167	0.000183
	10.4333	0.000179
	10.45	0.000176
	10.4667	0.000172
	10.4833	0.000168
	10.5	0.000164
	10.5167	0.00016
	10.5333	0.000156
	10.55	0.000152
	10.5667	0.00015
	10.5833	0.000148
	10.6	0.000146
	10.6167	0.000143
	10.6333	0.000142
	10.65	0.00014
	10.6667	0.000139
	10.6833	0.000139
	10.7	0.000141
	10.7167	0.000145
	10.7333	0.000151
	10.75	0.000158
	10.7667	0.000165
	10.7833	0.000174
	10.8	0.000185
	10.8167	0.000198
	10.8333	0.000214
	10.85	0.000232
	10.8667	0.000253
	10.8833	0.000276
	10.9	0.000302
	10.9167	0.000332
	10.9333	0.000364
	10.95	0.000398
	10.9667	0.000433
	10.9833	0.00047
	11	0.000507
	11.0167	0.000545
	11.0333	0.000585
	11.05	0.000624
	11.0667	0.000663
	11.0833	0.000702
	11.1	0.000742
	11.1167	0.000781
	11.1333	0.00082
	11.15	0.000857
	11.1667	0.000892
	11.1833	0.000924
	11.2	0.000953
	11.2167	0.000978
	11.2333	0.000999
	11.25	0.00101
	11.2667	0.00102
	11.2833	0.00103
	11.3	0.00102
	11.3167	0.00101
	11.3333	0.000984
	11.35	0.000954
	11.3667	0.000919
	11.3833	0.000879
	11.4	0.000838
	11.4167	0.000797
	11.4333	0.00076
	11.45	0.000728
	11.4667	0.000704
	11.4833	0.000692
	11.5	0.000694
	11.5167	0.000717
	11.5333	0.00076
	11.55	0.000828
	11.5667	0.000924
	11.5833	0.00105
	11.6	0.0012
	11.6167	0.00139
	11.6333	0.00162
	11.65	0.00188
	11.6667	0.00218
	11.6833	0.00251
	11.7	0.00288
	11.7167	0.00327
	11.7333	0.0037
	11.75	0.00416
	11.7667	0.00464
	11.7833	0.00513
	11.8	0.00564
	11.8167	0.00616
	11.8333	0.00669
	11.85	0.00722
	11.8667	0.00774
	11.8833	0.00825
	11.9	0.00873
	11.9167	0.00918
	11.9333	0.00957
	11.95	0.0099
	11.9667	0.01015
	11.9833	0.01029
	12	0.01033
	12.0167	0.01026
	12.0333	0.01006
	12.05	0.00975
	12.0667	0.00934
	12.0833	0.00883
	12.1	0.00824
	12.1167	0.0076
	12.1333	0.00693
	12.15	0.00624
	12.1667	0.00556
	12.1833	0.00491
	12.2	0.0043
	12.2167	0.00374
	12.2333	0.00324
	12.25	0.0028
	12.2667	0.00242
	12.2833	0.00209
	12.3	0.00182
	12.3167	0.00161
	12.3333	0.00144
	12.35	0.00133
	12.3667	0.00125
	12.3833	0.00121
	12.4	0.00119
	12.4167	0.00121
	12.4333	0.00126
	12.45	0.00132
	12.4667	0.00141
	12.4833	0.00152
	12.5	0.00164
	12.5167	0.00179
	12.5333	0.00194
	12.55	0.00211
	12.5667	0.00228
	12.5833	0.00247
	12.6	0.00265
	12.6167	0.00285
	12.6333	0.00304
	12.65	0.00324
	12.6667	0.00343
	12.6833	0.00362
	12.7	0.0038
	12.7167	0.00398
	12.7333	0.00416
	12.75	0.00432
	12.7667	0.00448
	12.7833	0.00463
	12.8	0.00477
	12.8167	0.00489
	12.8333	0.00499
	12.85	0.00506
	12.8667	0.00511
	12.8833	0.00512
	12.9	0.00509
	12.9167	0.00502
	12.9333	0.0049
	12.95	0.00475
	12.9667	0.00455
	12.9833	0.00431
	13	0.00405
	13.0167	0.00377
	13.0333	0.00348
	13.05	0.00318
	13.0667	0.00289
	13.0833	0.00262
	13.1	0.00237
	13.1167	0.00216
	13.1333	0.00197
	13.15	0.00184
	13.1667	0.00174
	13.1833	0.0017
	13.2	0.00171
	13.2167	0.00177
	13.2333	0.00188
	13.25	0.00204
	13.2667	0.00226
	13.2833	0.00254
	13.3	0.00288
	13.3167	0.00327
	13.3333	0.00371
	13.35	0.00421
	13.3667	0.00475
	13.3833	0.00534
	13.4	0.00597
	13.4167	0.00664
	13.4333	0.00735
	13.45	0.00809
	13.4667	0.00885
	13.4833	0.00963
	13.5	0.01042
	13.5167	0.0112
	13.5333	0.01195
	13.55	0.01265
	13.5667	0.01329
	13.5833	0.01384
	13.6	0.01427
	13.6167	0.01458
	13.6333	0.01475
	13.65	0.01476
	13.6667	0.0146
	13.6833	0.01428
	13.7	0.01381
	13.7167	0.0132
	13.7333	0.01248
	13.75	0.01168
	13.7667	0.01081
	13.7833	0.00991
	13.8	0.009
	13.8167	0.00812
	13.8333	0.00727
	13.85	0.00646
	13.8667	0.00572
	13.8833	0.00505
	13.9	0.00445
	13.9167	0.00392
	13.9333	0.00347
	13.95	0.00308
	13.9667	0.00276
	13.9833	0.0025
	14	0.00229
	14.0167	0.00212
	14.0333	0.00199
	14.05	0.0019
	14.0667	0.00183
	14.0833	0.00179
	14.1	0.00176
	14.1167	0.00175
	14.1333	0.00175
	14.15	0.00176
	14.1667	0.00177
	14.1833	0.00178
	14.2	0.0018
	14.2167	0.00181
	14.2333	0.00183
	14.25	0.00185
	14.2667	0.00187
	14.2833	0.0019
	14.3	0.00192
	14.3167	0.00195
	14.3333	0.00198
	14.35	0.00202
	14.3667	0.00206
	14.3833	0.00211
	14.4	0.00215
	14.4167	0.0022
	14.4333	0.00225
	14.45	0.00229
	14.4667	0.00233
	14.4833	0.00237
	14.5	0.0024
	14.5167	0.00243
	14.5333	0.00247
	14.55	0.00251
	14.5667	0.00256
	14.5833	0.00264
	14.6	0.00275
	14.6167	0.00292
	14.6333	0.00316
	14.65	0.0035
	14.6667	0.00398
	14.6833	0.00463
	14.7	0.00551
	14.7167	0.00666
	14.7333	0.00814
	14.75	0.01002
	14.7667	0.01234
	14.7833	0.01516
	14.8	0.01853
	14.8167	0.02248
	14.8333	0.02703
	14.85	0.03219
	14.8667	0.03794
	14.8833	0.04425
	14.9	0.05105
	14.9167	0.05822
	14.9333	0.0656
	14.95	0.07303
	14.9667	0.08033
	14.9833	0.08729
	15	0.09373
	15.0167	0.09946
	15.0333	0.10434
	15.05	0.10824
	15.0667	0.11111
	15.0833	0.1129
	15.1	0.11361
	15.1167	0.11328
	15.1333	0.11198
	15.15	0.10978
	15.1667	0.10681
	15.1833	0.10317
	15.2	0.09898
	15.2167	0.09434
	15.2333	0.08935
	15.25	0.08411
	15.2667	0.07869
	15.2833	0.07318
	15.3	0.06765
	15.3167	0.06219
	15.3333	0.05687
	15.35	0.05174
	15.3667	0.04685
	15.3833	0.04223
	15.4	0.03789
	15.4167	0.03384
	15.4333	0.03009
	15.45	0.02664
	15.4667	0.02347
	15.4833	0.02058
	15.5	0.01796
	15.5167	0.01559
	15.5333	0.01348
	15.55	0.01161
	15.5667	0.00996
	15.5833	0.00851
	15.6	0.00725
	15.6167	0.00615
	15.6333	0.0052
	15.65	0.00438
	15.6667	0.00368
	15.6833	0.00308
	15.7	0.00257
	15.7167	0.00215
	15.7333	0.00179
	15.75	0.00149
	15.7667	0.00125
	15.7833	0.00105
	15.8	0.000885
	15.8167	0.000751
	15.8333	0.000643
	15.85	0.000557
	15.8667	0.000488
	15.8833	0.000431
	15.9	0.000385
	15.9167	0.000348
	15.9333	0.000319
	15.95	0.000297
	15.9667	0.000281
	15.9833	0.000269
	16	0.000259
	16.0167	0.00025
	16.0333	0.000244
	16.05	0.00024
	16.0667	0.000236
	16.0833	0.000233
	16.1	0.000229
	16.1167	0.000225
	16.1333	0.000222
	16.15	0.000218
	16.1667	0.000214
	16.1833	0.00021
	16.2	0.000206
	16.2167	0.000202
	16.2333	0.000199
	16.25	0.000195
	16.2667	0.000191
	16.2833	0.000188
	16.3	0.000185
	16.3167	0.000182
	16.3333	0.00018
	16.35	0.000178
	16.3667	0.000176
	16.3833	0.000175
	16.4	0.000173
	16.4167	0.000171
	16.4333	0.000169
	16.45	0.000168
	16.4667	0.000166
	16.4833	0.000163
	16.5	0.000159
	16.5167	0.000155
	16.5333	0.000151
	16.55	0.000147
	16.5667	0.000142
	16.5833	0.000136
	16.6	0.000129
	16.6167	0.000122
	16.6333	0.000114
	16.65	0.000107
	16.6667	0.0001
	16.6833	9.34e-05
	16.7	8.72e-05
	16.7167	8.17e-05
	16.7333	7.67e-05
	16.75	7.19e-05
	16.7667	6.76e-05
	16.7833	6.45e-05
	16.8	6.19e-05
	16.8167	6e-05
	16.8333	5.88e-05
	16.85	5.78e-05
	16.8667	5.76e-05
	16.8833	5.76e-05
	16.9	5.86e-05
	16.9167	6e-05
	16.9333	6.14e-05
	16.95	6.33e-05
	16.9667	6.52e-05
	16.9833	6.74e-05
	17	6.95e-05
	17.0167	7.12e-05
	17.0333	7.24e-05
	17.05	7.31e-05
	17.0667	7.45e-05
	17.0833	7.62e-05
	17.1	7.88e-05
	17.1167	8.12e-05
	17.1333	8.38e-05
	17.15	8.65e-05
	17.1667	8.93e-05
	17.1833	9.24e-05
	17.2	9.62e-05
	17.2167	9.98e-05
	17.2333	0.000103
	17.25	0.000107
	17.2667	0.00011
	17.2833	0.000114
	17.3	0.000117
	17.3167	0.000121
	17.3333	0.000125
	17.35	0.000128
	17.3667	0.000132
	17.3833	0.000136
	17.4	0.000139
	17.4167	0.000142
	17.4333	0.000145
	17.45	0.00015
	17.4667	0.000156
	17.4833	0.000162
	17.5	0.000167
	17.5167	0.000173
	17.5333	0.000178
	17.55	0.000185
	17.5667	0.000193
	17.5833	0.000202
	17.6	0.000212
	17.6167	0.000224
	17.6333	0.000238
	17.65	0.000253
	17.6667	0.000269
	17.6833	0.000287
	17.7	0.000306
	17.7167	0.000327
	17.7333	0.000351
	17.75	0.000377
	17.7667	0.000404
	17.7833	0.000433
	17.8	0.000462
	17.8167	0.000492
	17.8333	0.000522
	17.85	0.000552
	17.8667	0.00058
	17.8833	0.000606
	17.9	0.00063
	17.9167	0.000651
	17.9333	0.000671
	17.95	0.000686
	17.9667	0.000696
	17.9833	0.000702
	18	0.000703
	18.0167	0.000698
	18.0333	0.00069
	18.05	0.000676
	18.0667	0.000657
	18.0833	0.000634
	18.1	0.000607
	18.1167	0.000577
	18.1333	0.000546
	18.15	0.000514
	18.1667	0.000481
	18.1833	0.000446
	18.2	0.000413
	18.2167	0.00038
	18.2333	0.000348
	18.25	0.000317
	18.2667	0.000286
	18.2833	0.000256
	18.3	0.000229
	18.3167	0.000203
	18.3333	0.000178
	18.35	0.000156
	18.3667	0.000136
	18.3833	0.000117
	18.4	9.98e-05
	18.4167	8.41e-05
	18.4333	7.07e-05
	18.45	5.95e-05
	18.4667	4.97e-05
	18.4833	4.07e-05
	18.5	3.28e-05
	18.5167	2.64e-05
	18.5333	2.16e-05
	18.55	1.76e-05
	18.5667	1.4e-05
	18.5833	1.04e-05
	18.6	7.54e-06
	18.6167	5.87e-06
	18.6333	5.39e-06
	18.65	4.68e-06
	18.6667	4.2e-06
	18.6833	3.49e-06
	18.7	3.01e-06
	18.7167	2.29e-06
	18.7333	1.82e-06
	18.75	1.82e-06
	18.7667	2.53e-06
	18.7833	3.96e-06
	18.8	5.87e-06
	18.8167	7.54e-06
	18.8333	9.45e-06
	18.85	1.25e-05
	18.8667	1.76e-05
	18.8833	2.49e-05
	18.9	3.52e-05
	18.9167	4.88e-05
	18.9333	6.64e-05
	18.95	9.05e-05
	18.9667	0.000122
	18.9833	0.000164
	19	0.000218
	19.0167	0.000287
	19.0333	0.000377
	19.05	0.000492
	19.0667	0.00064
	19.0833	0.000828
	19.1	0.00107
	19.1167	0.00137
	19.1333	0.00175
	19.15	0.00222
	19.1667	0.0028
	19.1833	0.00352
	19.2	0.00441
	19.2167	0.00549
	19.2333	0.0068
	19.25	0.00839
	19.2667	0.0103
	19.2833	0.01259
	19.3	0.01534
	19.3167	0.01859
	19.3333	0.02241
	19.35	0.02685
	19.3667	0.03194
	19.3833	0.03771
	19.4	0.04418
	19.4167	0.05133
	19.4333	0.05913
	19.45	0.06751
	19.4667	0.07638
	19.4833	0.08562
	19.5	0.0951
	19.5167	0.10463
	19.5333	0.11399
	19.55	0.12294
	19.5667	0.13126
	19.5833	0.13874
	19.6	0.14522
	19.6167	0.15057
	19.6333	0.1547
	19.65	0.15755
	19.6667	0.1591
	19.6833	0.15937
	19.7	0.15838
	19.7167	0.15621
	19.7333	0.15295
	19.75	0.14871
	19.7667	0.14362
	19.7833	0.13782
	19.8	0.13145
	19.8167	0.12465
	19.8333	0.11754
	19.85	0.11024
	19.8667	0.10286
	19.8833	0.09547
	19.9	0.08814
	19.9167	0.08095
	19.9333	0.07396
	19.95	0.06726
	19.9667	0.06088
	19.9833	0.05487
	20	0.04925
	20.0167	0.04402
	20.0333	0.0392
	20.05	0.03476
	20.0667	0.03071
	20.0833	0.02703
	20.1	0.02368
	20.1167	0.02066
	20.1333	0.01795
	20.15	0.01554
	20.1667	0.01342
	20.1833	0.01154
	20.2	0.00991
	20.2167	0.00848
	20.2333	0.00723
	20.25	0.00616
	20.2667	0.00524
	20.2833	0.00444
	20.3	0.00376
	20.3167	0.00317
	20.3333	0.00267
	20.35	0.00225
	20.3667	0.00189
	20.3833	0.00159
	20.4	0.00134
	20.4167	0.00114
	20.4333	0.000967
	20.45	0.000825
	20.4667	0.000708
	20.4833	0.000612
	20.5	0.000533
	20.5167	0.000467
	20.5333	0.000414
	20.55	0.000371
	20.5667	0.000338
	20.5833	0.000311
	20.6	0.000287
	20.6167	0.000268
	20.6333	0.00025
	20.65	0.000236
	20.6667	0.000225
	20.6833	0.000216
	20.7	0.000209
	20.7167	0.000201
	20.7333	0.000194
	20.75	0.000187
	20.7667	0.00018
	20.7833	0.000173
	20.8	0.000167
	20.8167	0.00016
	20.8333	0.000153
	20.85	0.000147
	20.8667	0.00014
	20.8833	0.000134
	20.9	0.000129
	20.9167	0.000125
	20.9333	0.000122
	20.95	0.000118
	20.9667	0.000114
	20.9833	0.000111
	21	0.000108
	21.0167	0.000106
	21.0333	0.000106
	21.05	0.000107
	21.0667	0.000109
	21.0833	0.000113
	21.1	0.000119
	21.1167	0.000126
	21.1333	0.000137
	21.15	0.000151
	21.1667	0.000168
	21.1833	0.000189
	21.2	0.000214
	21.2167	0.000244
	21.2333	0.00028
	21.25	0.000321
	21.2667	0.000369
	21.2833	0.000424
	21.3	0.000486
	21.3167	0.000557
	21.3333	0.000637
	21.35	0.000727
	21.3667	0.000825
	21.3833	0.00093
	21.4	0.00104
	21.4167	0.00116
	21.4333	0.00128
	21.45	0.00141
	21.4667	0.00154
	21.4833	0.00167
	21.5	0.00179
	21.5167	0.00192
	21.5333	0.00203
	21.55	0.00214
	21.5667	0.00224
	21.5833	0.00232
	21.6	0.00239
	21.6167	0.00245
	21.6333	0.00249
	21.65	0.00251
	21.6667	0.00251
	21.6833	0.0025
	21.7	0.00247
	21.7167	0.00242
	21.7333	0.00236
	21.75	0.00229
	21.7667	0.00221
	21.7833	0.00211
	21.8	0.00201
	21.8167	0.0019
	21.8333	0.00179
	21.85	0.00168
	21.8667	0.00157
	21.8833	0.00145
	21.9	0.00134
	21.9167	0.00123
	21.9333	0.00113
	21.95	0.00103
	21.9667	0.000931
	21.9833	0.000842
	22	0.000759
	22.0167	0.000682
	22.0333	0.00061
	22.05	0.000543
	22.0667	0.000483
	22.0833	0.000429
	22.1	0.00038
	22.1167	0.000336
	22.1333	0.000295
	22.15	0.000259
	22.1667	0.000227
	22.1833	0.0002
	22.2	0.000177
	22.2167	0.000158
	22.2333	0.000142
	22.25	0.000127
	22.2667	0.000114
	22.2833	0.000101
	22.3	9.07e-05
	22.3167	8.19e-05
	22.3333	7.48e-05
	22.35	6.88e-05
	22.3667	6.33e-05
	22.3833	5.83e-05
	22.4	5.33e-05
	22.4167	4.93e-05
	22.4333	4.64e-05
	22.45	4.52e-05
	22.4667	4.4e-05
	22.4833	4.31e-05
	22.5	4.19e-05
	22.5167	4.12e-05
	22.5333	4.16e-05
	22.55	4.28e-05
	22.5667	4.52e-05
	22.5833	4.78e-05
	22.6	5.09e-05
	22.6167	5.45e-05
	22.6333	5.78e-05
	22.65	6.12e-05
	22.6667	6.43e-05
	22.6833	6.79e-05
	22.7	7.17e-05
	22.7167	7.57e-05
	22.7333	7.93e-05
	22.75	8.24e-05
	22.7667	8.57e-05
	22.7833	8.88e-05
	22.8	9.24e-05
	22.8167	9.6e-05
	22.8333	9.91e-05
	22.85	0.000101
	22.8667	0.000103
	22.8833	0.000105
	22.9	0.000107
	22.9167	0.000109
	22.9333	0.000112
	22.95	0.000114
	22.9667	0.000115
	22.9833	0.000116
	23	0.000117
	23.0167	0.000117
	23.0333	0.000117
	23.05	0.000116
	23.0667	0.000114
	23.0833	0.000111
	23.1	0.000108
	23.1167	0.000106
	23.1333	0.000102
	23.15	9.86e-05
	23.1667	9.46e-05
	23.1833	9.03e-05
	23.2	8.6e-05
	23.2167	8.1e-05
	23.2333	7.55e-05
	23.25	7e-05
	23.2667	6.52e-05
	23.2833	6.05e-05
	23.3	5.52e-05
	23.3167	5e-05
	23.3333	4.5e-05
	23.35	4.12e-05
	23.3667	3.9e-05
	23.3833	3.76e-05
	23.4	3.69e-05
	23.4167	3.64e-05
	23.4333	3.54e-05
	23.45	3.52e-05
	23.4667	3.47e-05
	23.4833	3.45e-05
	23.5	3.4e-05
	23.5167	3.4e-05
	23.5333	3.47e-05
	23.55	3.71e-05
	23.5667	4.04e-05
	23.5833	4.5e-05
	23.6	5e-05
	23.6167	5.52e-05
	23.6333	6.17e-05
	23.65	6.91e-05
	23.6667	7.84e-05
	23.6833	8.96e-05
	23.7	0.000102
	23.7167	0.000116
	23.7333	0.000131
	23.75	0.000149
	23.7667	0.000171
	23.7833	0.000195
	23.8	0.000221
	23.8167	0.00025
	23.8333	0.00028
	23.85	0.000311
	23.8667	0.000344
	23.8833	0.000378
	23.9	0.000414
	23.9167	0.000449
	23.9333	0.000485
	23.95	0.000522
	23.9667	0.000559
	23.9833	0.000596
	24	0.000629
	24.0167	0.000659
	24.0333	0.000687
	24.05	0.000713
	24.0667	0.000736
	24.0833	0.000755
	24.1	0.000771
	24.1167	0.000784
	24.1333	0.000793
	24.15	0.000797
	24.1667	0.000798
	24.1833	0.000794
	24.2	0.000785
	24.2167	0.000773
	24.2333	0.000756
	24.25	0.000737
	24.2667	0.000715
	24.2833	0.000692
	24.3	0.000667
	24.3167	0.000641
	24.3333	0.000614
	24.35	0.000586
	24.3667	0.000557
	24.3833	0.000527
	24.4	0.000498
	24.4167	0.00047
	24.4333	0.000442
	24.45	0.000416
	24.4667	0.00039
	24.4833	0.000368
	24.5	0.000347
	24.5167	0.000328
	24.5333	0.000309
	24.55	0.000291
	24.5667	0.000275
	24.5833	0.00026
	24.6	0.000246
	24.6167	0.000234
	24.6333	0.000223
	24.65	0.000214
	24.6667	0.000206
	24.6833	0.000199
	24.7	0.000192
	24.7167	0.000186
	24.7333	0.00018
	24.75	0.000174
	24.7667	0.000169
	24.7833	0.000164
	24.8	0.000159
	24.8167	0.000155
	24.8333	0.000152
	24.85	0.00015
	24.8667	0.000149
	24.8833	0.000148
	24.9	0.000148
	24.9167	0.000148
	24.9333	0.000147
	24.95	0.000147
	24.9667	0.000148
	24.9833	0.000149
	25	0.00015

## Sheet: Figure 3d
Figure 3d
	Run Number	% ee (S)	% ee (R)
	1	18.86	--
	2	--	-17.5
	3	16.12	--
	4	--	-17
	5	17.5	--
	6	--	-17.48
	7	--	-21.02
	8	19.42	--
	9	--	-18.16
	10	17.04	--
	11	14.2	--
	12	--	-12.82
	13	--	-17.24
	14	22.82	--
	15	--	-17.42
	16	18.6	--
	17	18.66	--
	18	--	-19.04
	19	--	-15.02
	20	21.72	--
	21	--	-18.52
	22	13.58	--
	23	--	-12.96
	24	12.7	--
	25	--	-15.94
	26	16.94	--
	27	16.62	--
	28	--	-17.72
	29	18.5	--
	30	--	-18
	31	--	-18.88
	32	19.78	--
	33	23.66	--
	34	--	-18.88
	35	20.94	--
	36	--	-18.42
	37	--	-20.94
	38	17.92	--
	39	13.86	--
	40	--	-13.74
	41	19.56	--
	42	24.84	--
	43	--	-16.96
	44	--	-12.6
	45	11.42	--
	46	--	-15.76
	47	--	-17.32
	48	--	-17.54
	49	19.44	--
	50	--	-18.72
	51	23.88	--
	52	--	-19.06
	53	16.88	--
	54	21.38	--
	55	--	-22.45
	56	--	-17.66
	57	23.28	--
	58	--	-20.7
	59	--	-21.5
	60	21.82	--
	61	--	-23.74
	62	13.12	--
	63	--	-10.88
	64	24.68	--
	65	15.2	--
	66	--	-18.68
	67	--	-17.44
	68	12.72	--
	69	20.62	--
	70	--	-13.98
	71	--	-14.54
	72	8.96	--
	73	--	-17.18
	74	15.6	--
	75	21.34	--
	76	20.8

## Sheet: Figure 3e
Figure 3e
	[Cu]/[BTABA] (%)	% ee (R or S)	Std Dev
	0.2	13.01	0.0707107
	1	13.97	0.325269
	5	9.11	1.11723
	10	3.12	0.254558

## Sheet: Figure 3f
Figure 3f
	[NaOH]/[BTABA] (%)	% ee (R or S)	Std Dev
	2	16.1933	2.98264
	10	22.0343	2.50609
	25	32.2183	5.07093
	50	40.12	4.17558
	100	28.1667	1.32066

## Sheet: Figure 4b
Figure 4b
	Wavelength (nm)	CD (mdeg)
		+PBTABA	-PBTABA
	800	-11.4505	9.11671
	799.5	-11.4614	9.082
	799	-11.4594	9.04436
	798.5	-11.4612	8.98976
	798	-11.4575	8.94752
	797.5	-11.4669	8.892
	797	-11.479	8.83637
	796.5	-11.4725	8.79513
	796	-11.4477	8.7672
	795.5	-11.397	8.7462
	795	-11.3258	8.73254
	794.5	-11.2392	8.74033
	794	-11.1595	8.75973
	793.5	-11.1301	8.80596
	793	-11.1419	8.80355
	792.5	-11.1871	8.78971
	792	-11.2158	8.77414
	791.5	-11.233	8.7514
	791	-11.1781	8.74412
	790.5	-11.0967	8.7393
	790	-10.998	8.7706
	789.5	-10.8835	8.83007
	789	-10.8081	8.89351
	788.5	-10.7876	8.97617
	788	-10.745	9.05415
	787.5	-10.7318	9.12267
	787	-10.7232	9.20206
	786.5	-10.7198	9.27257
	786	-10.7221	9.34527
	785.5	-10.7266	9.40815
	785	-10.7021	9.4783
	784.5	-10.7033	9.56719
	784	-10.727	9.65261
	783.5	-10.7599	9.72198
	783	-10.8373	9.79704
	782.5	-10.9523	9.8715
	782	-11.0712	9.91661
	781.5	-11.1737	9.93831
	781	-11.2517	9.94619
	780.5	-11.3217	9.98814
	780	-11.3915	10.0234
	779.5	-11.4869	10.054
	779	-11.5553	10.0729
	778.5	-11.6089	10.0715
	778	-11.6677	10.0926
	777.5	-11.7031	10.118
	777	-11.7278	10.1361
	776.5	-11.7483	10.1863
	776	-11.7475	10.2565
	775.5	-11.7671	10.3206
	775	-11.7556	10.3773
	774.5	-11.729	10.4194
	774	-11.7041	10.4821
	773.5	-11.7024	10.5441
	773	-11.7235	10.5922
	772.5	-11.7705	10.6327
	772	-11.7828	10.6435
	771.5	-11.7979	10.6565
	771	-11.8251	10.6688
	770.5	-11.8317	10.6624
	770	-11.8422	10.6371
	769.5	-11.8685	10.6033
	769	-11.9302	10.571
	768.5	-11.988	10.5256
	768	-12.0265	10.4488
	767.5	-12.0666	10.3687
	767	-12.0694	10.2996
	766.5	-12.084	10.2143
	766	-12.0954	10.1552
	765.5	-12.1086	10.0791
	765	-12.136	10.0022
	764.5	-12.1579	9.94018
	764	-12.1763	9.85842
	763.5	-12.224	9.79183
	763	-12.2529	9.73696
	762.5	-12.3168	9.68876
	762	-12.4033	9.66242
	761.5	-12.4971	9.62291
	761	-12.5617	9.58392
	760.5	-12.6033	9.56036
	760	-12.65	9.55503
	759.5	-12.7138	9.56286
	759	-12.7551	9.57903
	758.5	-12.8078	9.61731
	758	-12.8673	9.65704
	757.5	-12.8914	9.69378
	757	-12.8861	9.73495
	756.5	-12.8781	9.80615
	756	-12.8773	9.88468
	755.5	-12.8873	9.95374
	755	-12.8784	10.0378
	754.5	-12.8722	10.1316
	754	-12.8574	10.2529
	753.5	-12.8444	10.3733
	753	-12.8275	10.4961
	752.5	-12.8042	10.6116
	752	-12.7911	10.7322
	751.5	-12.7762	10.8674
	751	-12.7577	10.9817
	750.5	-12.7546	11.0765
	750	-12.7194	11.1475
	749.5	-12.6804	11.1961
	749	-12.6568	11.2601
	748.5	-12.6574	11.3314
	748	-12.6598	11.3866
	747.5	-12.6618	11.4251
	747	-12.6371	11.4555
	746.5	-12.6196	11.4518
	746	-12.5896	11.4421
	745.5	-12.537	11.4258
	745	-12.5006	11.4165
	744.5	-12.5084	11.4318
	744	-12.5489	11.4414
	743.5	-12.6118	11.4252
	743	-12.6784	11.4043
	742.5	-12.7299	11.3735
	742	-12.7823	11.342
	741.5	-12.8578	11.3304
	741	-12.9722	11.3226
	740.5	-13.0858	11.2994
	740	-13.1917	11.2455
	739.5	-13.2969	11.1989
	739	-13.422	11.1565
	738.5	-13.5489	11.1303
	738	-13.6688	11.0944
	737.5	-13.7909	11.0699
	737	-13.8905	11.0632
	736.5	-13.9486	11.0434
	736	-13.9723	11.0277
	735.5	-13.9834	11.0391
	735	-13.963	11.0661
	734.5	-13.9582	11.1021
	734	-13.9759	11.1711
	733.5	-14.0024	11.2268
	733	-14.0454	11.2729
	732.5	-14.0836	11.3274
	732	-14.1161	11.3819
	731.5	-14.1247	11.4451
	731	-14.104	11.5235
	730.5	-14.0636	11.6202
	730	-14.0277	11.7369
	729.5	-13.9773	11.8641
	729	-13.9148	11.9695
	728.5	-13.838	12.0683
	728	-13.7801	12.1721
	727.5	-13.7115	12.2879
	727	-13.6393	12.3765
	726.5	-13.5435	12.4679
	726	-13.4426	12.5536
	725.5	-13.3588	12.6623
	725	-13.2728	12.7805
	724.5	-13.1979	12.896
	724	-13.1476	13.0053
	723.5	-13.1037	13.1039
	723	-13.0698	13.203
	722.5	-13.043	13.306
	722	-13.0067	13.4114
	721.5	-12.9523	13.478
	721	-12.8999	13.5478
	720.5	-12.8532	13.6425
	720	-12.8121	13.731
	719.5	-12.7579	13.797
	719	-12.7019	13.8505
	718.5	-12.6498	13.9042
	718	-12.6044	13.9407
	717.5	-12.5623	13.9443
	717	-12.5255	13.93
	716.5	-12.4596	13.911
	716	-12.3655	13.8918
	715.5	-12.2494	13.9004
	715	-12.1541	13.9188
	714.5	-12.0384	13.9383
	714	-11.9251	13.9401
	713.5	-11.8112	13.9254
	713	-11.6986	13.9122
	712.5	-11.6079	13.8798
	712	-11.4935	13.8422
	711.5	-11.383	13.8184
	711	-11.2686	13.8163
	710.5	-11.1609	13.7967
	710	-11.0858	13.7802
	709.5	-11.0617	13.7627
	709	-11.0623	13.764
	708.5	-11.0679	13.7547
	708	-11.078	13.7282
	707.5	-11.1071	13.7122
	707	-11.1458	13.7188
	706.5	-11.1884	13.7166
	706	-11.2704	13.7138
	705.5	-11.375	13.7405
	705	-11.5043	13.7904
	704.5	-11.6562	13.8414
	704	-11.8528	13.8988
	703.5	-12.0751	13.9343
	703	-12.3062	13.9312
	702.5	-12.5521	13.9367
	702	-12.795	13.9629
	701.5	-13.0162	13.997
	701	-13.2029	14.0502
	700.5	-13.3623	14.1037
	700	-13.5191	14.169
	699.5	-13.6869	14.2232
	699	-13.8473	14.2529
	698.5	-14.0144	14.2684
	698	-14.1888	14.2757
	697.5	-14.3382	14.2755
	697	-14.438	14.256
	696.5	-14.5187	14.2485
	696	-14.5843	14.2607
	695.5	-14.6439	14.2878
	695	-14.6967	14.3193
	694.5	-14.731	14.348
	694	-14.7591	14.3702
	693.5	-14.7687	14.3982
	693	-14.765	14.4129
	692.5	-14.7446	14.4061
	692	-14.7272	14.4141
	691.5	-14.7057	14.4295
	691	-14.6888	14.4589
	690.5	-14.6815	14.49
	690	-14.6457	14.5023
	689.5	-14.6339	14.5081
	689	-14.6444	14.5117
	688.5	-14.6972	14.5048
	688	-14.7609	14.4802
	687.5	-14.8113	14.4466
	687	-14.8595	14.4178
	686.5	-14.8995	14.4033
	686	-14.9406	14.3941
	685.5	-14.9792	14.406
	685	-15.042	14.404
	684.5	-15.1276	14.4227
	684	-15.214	14.4339
	683.5	-15.2925	14.4266
	683	-15.3863	14.4211
	682.5	-15.4622	14.4279
	682	-15.5234	14.4386
	681.5	-15.573	14.4634
	681	-15.6143	14.5184
	680.5	-15.6561	14.583
	680	-15.688	14.675
	679.5	-15.7103	14.7661
	679	-15.7187	14.862
	678.5	-15.715	14.9551
	678	-15.7016	15.0481
	677.5	-15.6971	15.1673
	677	-15.7067	15.2964
	676.5	-15.7312	15.4336
	676	-15.7579	15.5654
	675.5	-15.8113	15.7072
	675	-15.8596	15.8595
	674.5	-15.9001	16.0125
	674	-15.9716	16.1671
	673.5	-16.0632	16.3255
	673	-16.1625	16.4566
	672.5	-16.249	16.5803
	672	-16.3425	16.6895
	671.5	-16.4434	16.791
	671	-16.5545	16.8882
	670.5	-16.6743	16.973
	670	-16.8095	17.0616
	669.5	-16.9758	17.1394
	669	-17.1666	17.1891
	668.5	-17.3302	17.1914
	668	-17.4835	17.1598
	667.5	-17.6461	17.1355
	667	-17.7864	17.1195
	666.5	-17.9433	17.092
	666	-18.1059	17.0616
	665.5	-18.2617	17.0231
	665	-18.4246	16.978
	664.5	-18.5757	16.9411
	664	-18.7097	16.8955
	663.5	-18.8283	16.8408
	663	-18.9352	16.7893
	662.5	-19.0467	16.7457
	662	-19.1666	16.7016
	661.5	-19.2881	16.6469
	661	-19.3966	16.5873
	660.5	-19.4823	16.548
	660	-19.5559	16.5283
	659.5	-19.5912	16.5285
	659	-19.6114	16.5233
	658.5	-19.6172	16.5324
	658	-19.5912	16.5506
	657.5	-19.5402	16.5442
	657	-19.4884	16.5318
	656.5	-19.4198	16.5309
	656	-19.3679	16.5278
	655.5	-19.3358	16.5523
	655	-19.2902	16.5763
	654.5	-19.2381	16.5829
	654	-19.1916	16.584
	653.5	-19.1492	16.6057
	653	-19.0967	16.6315
	652.5	-19.0267	16.6438
	652	-18.9601	16.6373
	651.5	-18.9104	16.6444
	651	-18.8889	16.6792
	650.5	-18.8753	16.7061
	650	-18.8779	16.7084
	649.5	-18.8858	16.7119
	649	-18.8763	16.7414
	648.5	-18.8443	16.7931
	648	-18.8363	16.8295
	647.5	-18.8565	16.8722
	647	-18.8807	16.9107
	646.5	-18.9226	16.9507
	646	-18.9907	16.9914
	645.5	-19.0636	17.0428
	645	-19.1509	17.0935
	644.5	-19.2209	17.1422
	644	-19.3269	17.1953
	643.5	-19.4452	17.2719
	643	-19.5539	17.3344
	642.5	-19.649	17.3801
	642	-19.7629	17.4398
	641.5	-19.8708	17.5177
	641	-19.9751	17.5811
	640.5	-20.0946	17.6554
	640	-20.2307	17.7405
	639.5	-20.3375	17.8379
	639	-20.4341	17.9111
	638.5	-20.5026	17.9724
	638	-20.549	18.0303
	637.5	-20.5701	18.0986
	637	-20.5767	18.1636
	636.5	-20.5626	18.2338
	636	-20.5654	18.304
	635.5	-20.5354	18.4111
	635	-20.4888	18.5078
	634.5	-20.4609	18.6008
	634	-20.4214	18.6965
	633.5	-20.3537	18.7702
	633	-20.2881	18.8298
	632.5	-20.2183	18.894
	632	-20.16	18.9488
	631.5	-20.0721	18.9936
	631	-19.9887	19.0428
	630.5	-19.9143	19.1083
	630	-19.8719	19.1707
	629.5	-19.8371	19.2089
	629	-19.7866	19.2277
	628.5	-19.7446	19.2423
	628	-19.7276	19.2592
	627.5	-19.6896	19.2654
	627	-19.676	19.2321
	626.5	-19.6537	19.2118
	626	-19.6431	19.1712
	625.5	-19.638	19.135
	625	-19.634	19.1103
	624.5	-19.6208	19.1011
	624	-19.6175	19.0909
	623.5	-19.5948	19.0847
	623	-19.5967	19.0541
	622.5	-19.5648	19.0253
	622	-19.5134	18.9937
	621.5	-19.4739	18.9935
	621	-19.4517	19.029
	620.5	-19.4143	19.0619
	620	-19.3673	19.0837
	619.5	-19.3223	19.1264
	619	-19.2946	19.1827
	618.5	-19.274	19.2318
	618	-19.2563	19.2816
	617.5	-19.2293	19.3419
	617	-19.2124	19.4025
	616.5	-19.2339	19.4521
	616	-19.269	19.5008
	615.5	-19.2898	19.5496
	615	-19.3433	19.5958
	614.5	-19.4049	19.6674
	614	-19.4906	19.7389
	613.5	-19.568	19.8149
	613	-19.6494	19.8669
	612.5	-19.7608	19.9057
	612	-19.9018	19.9428
	611.5	-20.0536	19.9545
	611	-20.2185	19.9325
	610.5	-20.3642	19.9148
	610	-20.5321	19.9128
	609.5	-20.7298	19.9194
	609	-20.9375	19.9061
	608.5	-21.1512	19.8761
	608	-21.3694	19.8495
	607.5	-21.6218	19.8092
	607	-21.8831	19.7527
	606.5	-22.1304	19.681
	606	-22.3712	19.5987
	605.5	-22.6069	19.5148
	605	-22.8576	19.4345
	604.5	-23.1073	19.3724
	604	-23.3303	19.3305
	603.5	-23.5355	19.2882
	603	-23.727	19.2512
	602.5	-23.9097	19.2278
	602	-24.0941	19.2184
	601.5	-24.2651	19.1941
	601	-24.4308	19.1884
	600.5	-24.583	19.2085
	600	-24.709	19.2355
	599.5	-24.8328	19.2597
	599	-24.9494	19.3147
	598.5	-25.0587	19.3922
	598	-25.1742	19.4772
	597.5	-25.3078	19.5622
	597	-25.4204	19.6487
	596.5	-25.4933	19.7355
	596	-25.5375	19.8386
	595.5	-25.612	19.9547
	595	-25.6758	20.1177
	594.5	-25.746	20.2883
	594	-25.8243	20.4804
	593.5	-25.8705	20.6694
	593	-25.9062	20.8443
	592.5	-25.9246	21.0174
	592	-25.9357	21.1852
	591.5	-25.9533	21.3678
	591	-25.96	21.5593
	590.5	-25.9649	21.7282
	590	-25.9682	21.8887
	589.5	-25.9679	22.0458
	589	-25.9586	22.2038
	588.5	-25.9719	22.3482
	588	-26.013	22.4881
	587.5	-26.0665	22.6249
	587	-26.1104	22.745
	586.5	-26.1626	22.8295
	586	-26.2153	22.8957
	585.5	-26.2777	22.9456
	585	-26.3284	22.9926
	584.5	-26.3672	23.0298
	584	-26.4265	23.0563
	583.5	-26.5058	23.0837
	583	-26.5745	23.0949
	582.5	-26.6463	23.0877
	582	-26.7125	23.0752
	581.5	-26.7643	23.0544
	581	-26.8358	23.0367
	580.5	-26.9113	23.0316
	580	-26.9857	23.0176
	579.5	-27.0469	23.008
	579	-27.0962	22.9823
	578.5	-27.1663	22.967
	578	-27.2387	22.9815
	577.5	-27.3177	22.9974
	577	-27.4074	23.0036
	576.5	-27.5177	23.0179
	576	-27.6199	23.0346
	575.5	-27.7264	23.0475
	575	-27.8142	23.0559
	574.5	-27.8962	23.0682
	574	-27.9667	23.1049
	573.5	-28.0437	23.1697
	573	-28.1132	23.2537
	572.5	-28.186	23.3314
	572	-28.28	23.4148
	571.5	-28.3792	23.5029
	571	-28.4771	23.5661
	570.5	-28.5626	23.6317
	570	-28.6411	23.6831
	569.5	-28.7104	23.7451
	569	-28.7651	23.8162
	568.5	-28.7967	23.9023
	568	-28.8338	24.0027
	567.5	-28.8748	24.1264
	567	-28.9266	24.251
	566.5	-28.999	24.3802
	566	-29.0699	24.5006
	565.5	-29.1364	24.611
	565	-29.2045	24.7214
	564.5	-29.262	24.8287
	564	-29.3143	24.9339
	563.5	-29.3631	25.0504
	563	-29.3919	25.1811
	562.5	-29.4412	25.3241
	562	-29.4962	25.4899
	561.5	-29.5528	25.6628
	561	-29.6193	25.8122
	560.5	-29.7162	25.9611
	560	-29.8219	26.1073
	559.5	-29.9361	26.2481
	559	-30.0469	26.3867
	558.5	-30.1457	26.5264
	558	-30.2385	26.6735
	557.5	-30.3298	26.8319
	557	-30.421	26.9876
	556.5	-30.5345	27.1387
	556	-30.6702	27.2985
	555.5	-30.8031	27.4473
	555	-30.9371	27.5834
	554.5	-31.0855	27.7168
	554	-31.2179	27.847
	553.5	-31.3402	27.9663
	553	-31.4765	28.0878
	552.5	-31.5938	28.2115
	552	-31.6939	28.3244
	551.5	-31.7881	28.4542
	551	-31.8851	28.5864
	550.5	-31.9918	28.7194
	550	-32.1043	28.8536
	549.5	-32.2347	28.9691
	549	-32.3799	29.0678
	548.5	-32.5276	29.1597
	548	-32.6447	29.2307
	547.5	-32.7451	29.2953
	547	-32.845	29.3691
	546.5	-32.949	29.4548
	546	-33.0558	29.5476
	545.5	-33.1611	29.6382
	545	-33.2715	29.7242
	544.5	-33.3842	29.8086
	544	-33.5037	29.8959
	543.5	-33.6427	29.9708
	543	-33.7834	30.0299
	542.5	-33.9291	30.0812
	542	-34.0553	30.1324
	541.5	-34.1717	30.1861
	541	-34.2894	30.2548
	540.5	-34.3979	30.3328
	540	-34.5093	30.4237
	539.5	-34.6376	30.544
	539	-34.7639	30.6556
	538.5	-34.877	30.753
	538	-34.9901	30.8334
	537.5	-35.1089	30.9078
	537	-35.2191	30.9812
	536.5	-35.3299	31.0529
	536	-35.4401	31.1413
	535.5	-35.5573	31.2362
	535	-35.6752	31.3368
	534.5	-35.7727	31.4338
	534	-35.8562	31.5231
	533.5	-35.9518	31.6149
	533	-36.0663	31.7029
	532.5	-36.1669	31.7884
	532	-36.2589	31.8681
	531.5	-36.3409	31.9402
	531	-36.4102	32.0102
	530.5	-36.479	32.0921
	530	-36.5342	32.1825
	529.5	-36.5761	32.2736
	529	-36.6197	32.3642
	528.5	-36.659	32.4525
	528	-36.6955	32.524
	527.5	-36.7366	32.5781
	527	-36.7645	32.6236
	526.5	-36.7946	32.6716
	526	-36.8461	32.7285
	525.5	-36.8985	32.7908
	525	-36.9385	32.8519
	524.5	-36.9725	32.9203
	524	-36.9974	32.9887
	523.5	-37.0178	33.0536
	523	-37.0361	33.1205
	522.5	-37.0602	33.187
	522	-37.0994	33.2497
	521.5	-37.159	33.3078
	521	-37.2318	33.3652
	520.5	-37.3083	33.4192
	520	-37.3969	33.476
	519.5	-37.4905	33.5428
	519	-37.5896	33.6164
	518.5	-37.696	33.6871
	518	-37.8056	33.7566
	517.5	-37.9262	33.8202
	517	-38.0602	33.8831
	516.5	-38.1998	33.9359
	516	-38.3445	33.9895
	515.5	-38.5048	34.054
	515	-38.6794	34.1241
	514.5	-38.8744	34.1887
	514	-39.077	34.2538
	513.5	-39.2765	34.3191
	513	-39.4767	34.3898
	512.5	-39.6773	34.4626
	512	-39.8794	34.5395
	511.5	-40.0901	34.6234
	511	-40.305	34.709
	510.5	-40.5239	34.7945
	510	-40.7434	34.8849
	509.5	-40.9606	34.9838
	509	-41.1701	35.0981
	508.5	-41.371	35.2255
	508	-41.5628	35.3712
	507.5	-41.7616	35.5236
	507	-41.9676	35.6798
	506.5	-42.1677	35.8347
	506	-42.3605	35.9965
	505.5	-42.5477	36.1599
	505	-42.7371	36.333
	504.5	-42.9308	36.5158
	504	-43.131	36.7118
	503.5	-43.3358	36.9055
	503	-43.5326	37.0924
	502.5	-43.7208	37.2785
	502	-43.9002	37.4709
	501.5	-44.0716	37.6613
	501	-44.2402	37.8476
	500.5	-44.4019	38.034
	500	-44.5634	38.2181
	499.5	-44.7308	38.3954
	499	-44.8923	38.5729
	498.5	-45.0525	38.75
	498	-45.2103	38.9375
	497.5	-45.3746	39.1264
	497	-45.5414	39.3149
	496.5	-45.7015	39.4946
	496	-45.8512	39.6575
	495.5	-45.9993	39.8144
	495	-46.142	39.9776
	494.5	-46.2812	40.1465
	494	-46.4277	40.3181
	493.5	-46.5796	40.494
	493	-46.7363	40.6748
	492.5	-46.8913	40.8517
	492	-47.0521	41.0268
	491.5	-47.2172	41.2019
	491	-47.3884	41.3747
	490.5	-47.5608	41.5479
	490	-47.7339	41.7194
	489.5	-47.9052	41.8869
	489	-48.079	42.0573
	488.5	-48.2486	42.2308
	488	-48.4185	42.404
	487.5	-48.5897	42.5898
	487	-48.7569	42.7805
	486.5	-48.9271	42.9718
	486	-49.0954	43.163
	485.5	-49.2707	43.3526
	485	-49.4419	43.5363
	484.5	-49.6154	43.7159
	484	-49.7965	43.8944
	483.5	-49.9858	44.0752
	483	-50.1762	44.2558
	482.5	-50.3667	44.431
	482	-50.5615	44.5995
	481.5	-50.7589	44.7678
	481	-50.9618	44.9363
	480.5	-51.169	45.1025
	480	-51.3841	45.2715
	479.5	-51.6081	45.436
	479	-51.8336	45.5945
	478.5	-52.0623	45.7514
	478	-52.2924	45.9082
	477.5	-52.5192	46.0648
	477	-52.7463	46.2247
	476.5	-52.9771	46.3885
	476	-53.2113	46.5552
	475.5	-53.4529	46.7232
	475	-53.6975	46.8816
	474.5	-53.9506	47.038
	474	-54.2025	47.1991
	473.5	-54.4545	47.3642
	473	-54.7006	47.524
	472.5	-54.9484	47.6887
	472	-55.1914	47.8549
	471.5	-55.435	48.0239
	471	-55.6787	48.1985
	470.5	-55.9291	48.3737
	470	-56.171	48.5527
	469.5	-56.4073	48.7382
	469	-56.6446	48.9288
	468.5	-56.8784	49.1208
	468	-57.1066	49.3163
	467.5	-57.3311	49.515
	467	-57.5428	49.7207
	466.5	-57.744	49.9355
	466	-57.9347	50.1614
	465.5	-58.1246	50.3957
	465	-58.3185	50.6428
	464.5	-58.5102	50.8951
	464	-58.7003	51.1445
	463.5	-58.897	51.4001
	463	-59.0908	51.6605
	462.5	-59.2853	51.9239
	462	-59.4766	52.1894
	461.5	-59.675	52.4548
	461	-59.8778	52.7209
	460.5	-60.092	52.9916
	460	-60.3106	53.2634
	459.5	-60.5353	53.5336
	459	-60.7693	53.8017
	458.5	-61.0107	54.072
	458	-61.2511	54.3426
	457.5	-61.5	54.6067
	457	-61.7575	54.8633
	456.5	-62.0178	55.1088
	456	-62.2841	55.3519
	455.5	-62.5593	55.594
	455	-62.8351	55.8292
	454.5	-63.1168	56.0628
	454	-63.3994	56.2997
	453.5	-63.6953	56.5337
	453	-64.001	56.7638
	452.5	-64.3115	56.9863
	452	-64.6189	57.2032
	451.5	-64.9276	57.4208
	451	-65.2379	57.6389
	450.5	-65.5438	57.8591
	450	-65.8542	58.0736
	449.5	-66.1763	58.2928
	449	-66.5014	58.5177
	448.5	-66.8307	58.7426
	448	-67.1603	58.9743
	447.5	-67.4916	59.2084
	447	-67.8285	59.4467
	446.5	-68.1625	59.6913
	446	-68.4962	59.9357
	445.5	-68.8322	60.1842
	445	-69.165	60.4407
	444.5	-69.5015	60.7093
	444	-69.8423	60.9907
	443.5	-70.1866	61.2748
	443	-70.5285	61.5641
	442.5	-70.8723	61.8575
	442	-71.2248	62.1602
	441.5	-71.5833	62.468
	441	-71.9351	62.7755
	440.5	-72.2799	63.0842
	440	-72.6273	63.4003
	439.5	-72.9802	63.7247
	439	-73.3315	64.0545
	438.5	-73.6813	64.3878
	438	-74.0396	64.7245
	437.5	-74.3982	65.0682
	437	-74.7549	65.4148
	436.5	-75.1126	65.7585
	436	-75.4668	66.1028
	435.5	-75.8146	66.446
	435	-76.1615	66.7947
	434.5	-76.5071	67.1481
	434	-76.8503	67.5027
	433.5	-77.1944	67.8547
	433	-77.5428	68.2097
	432.5	-77.9066	68.5697
	432	-78.2735	68.9285
	431.5	-78.6419	69.2817
	431	-79.0098	69.6291
	430.5	-79.3801	69.975
	430	-79.7532	70.3216
	429.5	-80.1263	70.6656
	429	-80.5017	71.0045
	428.5	-80.8859	71.3413
	428	-81.2759	71.6839
	427.5	-81.673	72.0271
	427	-82.0863	72.3641
	426.5	-82.5118	72.7006
	426	-82.9451	73.0313
	425.5	-83.381	73.3611
	425	-83.8171	73.6982
	424.5	-84.2537	74.0382
	424	-84.6866	74.3761
	423.5	-85.1275	74.7193
	423	-85.5795	75.0696
	422.5	-86.0381	75.4216
	422	-86.5008	75.7771
	421.5	-86.9684	76.1377
	421	-87.4409	76.5093
	420.5	-87.9179	76.8834
	420	-88.3907	77.2557
	419.5	-88.8607	77.6287
	419	-89.3276	78.0163
	418.5	-89.7916	78.4199
	418	-90.2646	78.8314
	417.5	-90.7438	79.2583
	417	-91.2281	79.6873
	416.5	-91.713	80.1184
	416	-92.2028	80.5557
	415.5	-92.6987	81.0048
	415	-93.1851	81.4528
	414.5	-93.6632	81.9067
	414	-94.1439	82.3717
	413.5	-94.6271	82.8479
	413	-95.1167	83.3313
	412.5	-95.617	83.8157
	412	-96.124	84.3064
	411.5	-96.6468	84.8094
	411	-97.1768	85.3153
	410.5	-97.7133	85.8166
	410	-98.251	86.3203
	409.5	-98.7925	86.8312
	409	-99.3392	87.348
	408.5	-99.8934	87.8704
	408	-100.452	88.4014
	407.5	-101.022	88.937
	407	-101.609	89.4799
	406.5	-102.213	90.0267
	406	-102.837	90.5757
	405.5	-103.469	91.121
	405	-104.107	91.6566
	404.5	-104.751	92.1964
	404	-105.402	92.7474
	403.5	-106.058	93.3071
	403	-106.721	93.8626
	402.5	-107.398	94.4227
	402	-108.089	94.9882
	401.5	-108.794	95.5536
	401	-109.507	96.119
	400.5	-110.231	96.687
	400	-110.962	97.2565
	399.5	-111.697	97.8253
	399	-112.431	98.3951
	398.5	-113.165	98.9724
	398	-113.9	99.5574
	397.5	-114.641	100.149
	397	-115.394	100.747
	396.5	-116.156	101.348
	396	-116.924	101.95
	395.5	-117.699	102.551
	395	-118.474	103.157
	394.5	-119.246	103.77
	394	-120.016	104.391
	393.5	-120.78	105.02
	393	-121.547	105.662
	392.5	-122.322	106.314
	392	-123.101	106.976
	391.5	-123.894	107.642
	391	-124.695	108.318
	390.5	-125.506	109
	390	-126.329	109.688
	389.5	-127.157	110.385
	389	-127.983	111.086
	388.5	-128.811	111.797
	388	-129.643	112.517
	387.5	-130.481	113.247
	387	-131.325	113.988
	386.5	-132.175	114.736
	386	-133.045	115.485
	385.5	-133.932	116.236
	385	-134.825	116.986
	384.5	-135.719	117.733
	384	-136.617	118.48
	383.5	-137.522	119.229
	383	-138.43	119.98
	382.5	-139.345	120.731
	382	-140.268	121.481
	381.5	-141.204	122.224
	381	-142.149	122.962
	380.5	-143.1	123.695
	380	-144.05	124.427
	379.5	-145.003	125.152
	379	-145.95	125.874
	378.5	-146.892	126.584
	378	-147.823	127.288
	377.5	-148.736	127.995
	377	-149.64	128.694
	376.5	-150.532	129.388
	376	-151.412	130.07
	375.5	-152.276	130.732
	375	-153.121	131.378
	374.5	-153.942	131.997
	374	-154.738	132.587
	373.5	-155.49	133.15
	373	-156.193	133.686
	372.5	-156.846	134.192
	372	-157.445	134.658
	371.5	-157.989	135.081
	371	-158.472	135.453
	370.5	-158.891	135.771
	370	-159.235	136.025
	369.5	-159.489	136.207
	369	-159.642	136.307
	368.5	-159.684	136.323
	368	-159.603	136.243
	367.5	-159.392	136.061
	367	-159.039	135.766
	366.5	-158.535	135.347
	366	-157.873	134.807
	365.5	-157.033	134.129
	365	-156.013	133.293
	364.5	-154.793	132.288
	364	-153.363	131.104
	363.5	-151.71	129.726
	363	-149.806	128.144
	362.5	-147.638	126.346
	362	-145.197	124.322
	361.5	-142.469	122.06
	361	-139.445	119.543
	360.5	-136.114	116.76
	360	-132.469	113.698
	359.5	-128.487	110.348
	359	-124.159	106.691
	358.5	-119.47	102.724
	358	-114.396	98.4303
	357.5	-108.927	93.79
	357	-103.053	88.8051
	356.5	-96.7721	83.4717
	356	-90.0732	77.7771
	355.5	-82.9499	71.7139
	355	-75.3914	65.2734
	354.5	-67.3988	58.4438
	354	-58.9597	51.2175
	353.5	-50.0569	43.5808
	353	-40.6929	35.5297
	352.5	-30.8567	27.0728
	352	-20.5369	18.202
	351.5	-9.73921	8.91237
	351	1.54083	-0.789269
	350.5	13.3036	-10.9111
	350	25.5492	-21.4605
	349.5	38.2754	-32.4299
	349	51.4771	-43.8179
	348.5	65.1522	-55.6231
	348	79.3103	-67.8549
	347.5	93.9435	-80.5087
	347	109.039	-93.5734
	346.5	124.604	-107.036
	346	140.641	-120.894
	345.5	157.128	-135.145
	345	174.04	-149.767
	344.5	191.363	-164.759
	344	209.096	-180.125
	343.5	227.223	-195.851
	343	245.725	-211.92
	342.5	264.586	-228.327
	342	283.795	-245.042
	341.5	303.331	-262.053
	341	323.169	-279.343
	340.5	343.29	-296.896
	340	363.669	-314.7
	339.5	384.275	-332.733
	339	405.087	-350.974
	338.5	426.082	-369.414
	338	447.232	-388.037
	337.5	468.497	-406.807
	337	489.846	-425.701
	336.5	511.258	-444.705
	336	532.703	-463.786
	335.5	554.138	-482.912
	335	575.547	-502.069
	334.5	596.894	-521.242
	334	618.137	-540.416
	333.5	639.244	-559.561
	333	660.187	-578.658
	332.5	680.952	-597.692
	332	701.507	-616.65
	331.5	721.809	-635.492
	331	741.826	-654.199
	330.5	761.543	-672.767
	330	780.918	-691.154
	329.5	799.912	-709.35
	329	818.502	-727.336
	328.5	836.652	-745.098
	328	854.342	-762.618
	327.5	871.512	-779.868
	327	888.128	-796.82
	326.5	904.154	-813.442
	326	919.557	-829.705
	325.5	934.303	-845.573
	325	948.358	-861.043
	324.5	961.687	-876.103
	324	974.243	-890.684
	323.5	985.996	-904.764
	323	996.905	-918.331
	322.5	1006.95	-931.336
	322	1016.08	-943.737
	321.5	1024.28	-955.505
	321	1031.52	-966.617
	320.5	1037.79	-977.041
	320	1043.06	-986.737
	319.5	1047.3	-995.655
	319	1050.52	-1003.81
	318.5	1052.73	-1011.17
	318	1053.91	-1017.7
	317.5	1054.06	-1023.41
	317	1053.18	-1028.26
	316.5	1051.28	-1032.23
	316	1048.37	-1035.29
	315.5	1044.45	-1037.45
	315	1039.58	-1038.7
	314.5	1033.77	-1039.03
	314	1027.05	-1038.45
	313.5	1019.45	-1036.98
	313	1010.98	-1034.61
	312.5	1001.68	-1031.35
	312	991.602	-1027.17
	311.5	980.788	-1022.14
	311	969.28	-1016.27
	310.5	957.132	-1009.53
	310	944.357	-1001.97
	309.5	931.002	-993.601
	309	917.113	-984.456
	308.5	902.745	-974.551
	308	887.923	-963.9
	307.5	872.685	-952.552
	307	857.099	-940.538
	306.5	841.178	-927.849
	306	824.957	-914.521
	305.5	808.447	-900.576
	305	791.705	-886.042
	304.5	774.782	-870.964
	304	757.69	-855.357
	303.5	740.437	-839.27
	303	723.09	-822.718
	302.5	705.631	-805.72
	302	688.105	-788.346
	301.5	670.541	-770.607
	301	652.96	-752.507
	300.5	635.414	-734.085
	300	617.908	-715.39
	299.5	600.446	-696.458
	299	583.053	-677.302
	298.5	565.736	-657.95
	298	548.509	-638.467
	297.5	531.377	-618.892
	297	514.378	-599.236
	296.5	497.522	-579.534
	296	480.792	-559.821
	295.5	464.219	-540.149
	295	447.832	-520.525
	294.5	431.629	-500.99
	294	415.63	-481.578
	293.5	399.843	-462.333
	293	384.279	-443.287
	292.5	368.939	-424.464
	292	353.793	-405.888
	291.5	338.881	-387.593
	291	324.211	-369.594
	290.5	309.773	-351.916
	290	295.605	-334.587
	289.5	281.713	-317.618
	289	268.114	-301.026
	288.5	254.799	-284.844
	288	241.778	-269.081
	287.5	229.07	-253.757
	287	216.683	-238.886
	286.5	204.603	-224.498
	286	192.855	-210.595
	285.5	181.441	-197.178
	285	170.387	-184.245
	284.5	159.706	-171.797
	284	149.402	-159.852
	283.5	139.488	-148.411
	283	129.959	-137.467
	282.5	120.829	-127.016
	282	112.08	-117.072
	281.5	103.689	-107.622
	281	95.6566	-98.6492
	280.5	87.9968	-90.1365
	280	80.7018	-82.0909
	279.5	73.805	-74.5011
	279	67.2856	-67.3598
	278.5	61.137	-60.6503
	278	55.3481	-54.349
	277.5	49.907	-48.4486
	277	44.781	-42.9405
	276.5	39.9447	-37.8192
	276	35.4025	-33.0687
	275.5	31.1328	-28.6715
	275	27.1393	-24.5939
	274.5	23.3971	-20.8247
	274	19.9243	-17.341
	273.5	16.7148	-14.1286
	273	13.7602	-11.1807
	272.5	11.0352	-8.48464
	272	8.5121	-6.03868
	271.5	6.16492	-3.80912
	271	3.98529	-1.78598
	270.5	1.9498	0.0558752
	270	0.0220486	1.72278
	269.5	-1.76432	3.25487
	269	-3.40197	4.64937
	268.5	-4.90328	5.92
	268	-6.29024	7.07151
	267.5	-7.58673	8.12346
	267	-8.79786	9.08464
	266.5	-9.92221	9.94896
	266	-10.9494	10.7399
	265.5	-11.9057	11.4482
	265	-12.7972	12.0759
	264.5	-13.6103	12.6435
	264	-14.3277	13.1459
	263.5	-14.9628	13.5984
	263	-15.5125	13.9948
	262.5	-15.9778	14.3309
	262	-16.3249	14.61
	261.5	-16.5719	14.8223
	261	-16.7408	14.9428
	260.5	-16.8256	14.9964
	260	-16.8093	14.981
	259.5	-16.687	14.8976
	259	-16.4256	14.755
	258.5	-16.0585	14.5455
	258	-15.5947	14.2524
	257.5	-15.0091	13.8607
	257	-14.3273	13.3464
	256.5	-13.5632	12.7273
	256	-12.7267	12.0131
	255.5	-11.7889	11.2034
	255	-10.7511	10.2794
	254.5	-9.63314	9.28892
	254	-8.49384	8.26877
	253.5	-7.35152	7.19306
	253	-6.13719	6.08913
	252.5	-4.9113	4.97497
	252	-3.74037	3.92939
	251.5	-2.63516	2.89703
	251	-1.57978	1.87309
	250.5	-0.597297	0.859531
	250	0.316496	-0.0732705
	249.5	1.13426	-0.905155
	249	1.83885	-1.62445
	248.5	2.43088	-2.14926
	248	2.90111	-2.5745
	247.5	3.26094	-2.94329
	247	3.47448	-3.12863
	246.5	3.58203	-3.22668
	246	3.57938	-3.20714
	245.5	3.52076	-3.11598
	245	3.3615	-2.92928
	244.5	3.08523	-2.60902
	244	2.7634	-2.22556
	243.5	2.43688	-1.89033
	243	2.061	-1.46726
	242.5	1.61112	-0.964424
	242	1.11617	-0.427781
	241.5	0.603835	0.0251926
	241	0.131932	0.419226
	240.5	-0.359112	0.703464
	240	-0.81912	0.903134
	239.5	-1.18399	0.954497
	239	-1.44525	1.03132
	238.5	-1.63624	1.03883
	238	-1.82932	0.986871
	237.5	-1.95373	0.87388
	237	-2.01666	0.725169
	236.5	-2.01064	0.48316
	236	-1.93418	0.0561239
	235.5	-1.7863	-0.450637
	235	-1.61368	-0.957345
	234.5	-1.37951	-1.57256
	234	-1.07207	-2.15014
	233.5	-0.703533	-2.76555
	233	-0.351927	-3.31833
	232.5	-0.0756274	-3.913
	232	0.191927	-4.44168
	231.5	0.433612	-4.78323
	231	0.627572	-4.87949
	230.5	0.735936	-4.99262
	230	0.847902	-4.96618
	229.5	0.93677	-4.72561
	229	0.969043	-4.38085
	228.5	0.963666	-3.98974
	228	0.928487	-3.39765
	227.5	0.870937	-2.66762
	227	0.728115	-1.69871
	226.5	0.53753	-0.633816
	226	0.29048	0.512097
	225.5	0.0343663	1.69216
	225	-0.222047	2.89569
	224.5	-0.524142	4.02448
	224	-0.791267	5.20541
	223.5	-1.03845	6.3992
	223	-1.35128	7.51168
	222.5	-1.66545	8.62668
	222	-1.97459	9.64449
	221.5	-2.35198	10.4371
	221	-2.67083	11.1271
	220.5	-2.9301	11.6696
	220	-3.08295	12.1798
	219.5	-3.16091	12.5134
	219	-3.23207	12.5802
	218.5	-3.24429	12.3291
	218	-3.20925	12.0165
	217.5	-3.18135	11.4272
	217	-3.19709	10.5755
	216.5	-3.14365	9.68244
	216	-2.97674	8.90265
	215.5	-2.78517	8.09116
	215	-2.64359	7.21075
	214.5	-2.42205	6.0701
	214	-2.18839	4.79918
	213.5	-1.97143	3.59885
	213	-1.6998	2.45834
	212.5	-1.4836	1.31646
	212	-1.2813	0.250441
	211.5	-1.15241	-0.794313
	211	-1.11889	-1.72074
	210.5	-1.06155	-2.59132
	210	-0.916127	-3.37833
	209.5	-0.701359	-4.00327
	209	-0.472758	-4.4335
	208.5	-0.297666	-4.77149
	208	-0.203282	-4.97914
	207.5	-0.140562	-5.20815
	207	-0.0532007	-5.28704
	206.5	0.0356506	-5.27159
	206	0.0603796	-5.09609
	205.5	0.0903784	-4.853
	205	0.131509	-4.45445
	204.5	0.231357	-3.98429
	204	0.323037	-3.47386
	203.5	0.294128	-3.02883
	203	0.231634	-2.62795
	202.5	0.211593	-2.19827
	202	0.159862	-1.6698
	201.5	0.0960278	-1.13248
	201	0.0772815	-0.682064
	200.5		-0.267831
	200		0.125727

## Sheet: Figure 4c
Figure 4c
	Wavelength (nm)	CPL (mdeg)	CPL (mdeg)
		+PBTABA	-PBTABA
	650	-1.05942	1.85
	649.5	-0.95496	1.9006
	649	-0.89762	1.87291
	648.5	-0.98682	1.88489
	648	-1.16863	1.70194
	647.5	-1.35593	1.59042
	647	-1.36788	1.57492
	646.5	-1.38189	1.44273
	646	-1.46926	1.27236
	645.5	-1.59712	1.1916
	645	-1.62195	1.13151
	644.5	-1.67149	1.29622
	644	-1.72029	1.47365
	643.5	-1.7192	1.64066
	643	-1.77781	1.69006
	642.5	-1.89218	1.69169
	642	-2.02267	1.77417
	641.5	-2.21033	1.84576
	641	-2.39417	1.98233
	640.5	-2.43236	2.30765
	640	-2.42876	2.64923
	639.5	-2.26755	2.93623
	639	-2.04205	2.94219
	638.5	-2.14313	2.93076
	638	-2.34929	3.06252
	637.5	-2.48737	3.28091
	637	-2.66517	3.4881
	636.5	-2.85093	3.5836
	636	-2.92149	3.6826
	635.5	-2.99179	3.75841
	635	-3.19501	3.80988
	634.5	-3.11988	3.98918
	634	-3.11038	4.05481
	633.5	-2.9181	3.99723
	633	-2.78626	3.9969
	632.5	-2.62446	3.88037
	632	-2.47165	3.66503
	631.5	-2.37285	3.55339
	631	-2.43652	3.79519
	630.5	-2.31863	4.12493
	630	-1.85079	4.30488
	629.5	-1.4896	4.49177
	629	-1.10974	4.71299
	628.5	-0.58318	4.79368
	628	-0.36699	4.85809
	627.5	-0.20228	4.88538
	627	-0.04198	5.0298
	626.5	0.11018	5.16208
	626	0.11029	5.27504
	625.5	-0.06023	5.17896
	625	-0.40855	4.90651
	624.5	-0.58156	4.75881
	624	-0.95449	4.58401
	623.5	-1.24049	4.43368
	623	-1.36933	4.28626
	622.5	-1.69623	3.98946
	622	-2.11092	3.74291
	621.5	-2.2732	3.76606
	621	-2.40158	3.77389
	620.5	-2.64416	3.80735
	620	-3.16875	3.86096
	619.5	-3.5353	4.05813
	619	-3.91638	4.07872
	618.5	-4.10331	3.9538
	618	-4.33511	3.9261
	617.5	-4.46683	4.12343
	617	-4.21631	4.59806
	616.5	-3.99188	4.99958
	616	-3.92311	5.34116
	615.5	-3.73301	5.76645
	615	-3.73077	5.87679
	614.5	-3.70561	5.78452
	614	-3.52573	5.62585
	613.5	-3.39122	5.33005
	613	-3.51487	4.9196
	612.5	-3.60339	4.66255
	612	-3.73039	4.69555
	611.5	-3.68133	4.57521
	611	-3.69209	4.45834
	610.5	-3.70837	4.62243
	610	-3.67924	4.75246
	609.5	-3.74527	4.59398
	609	-3.72695	4.43287
	608.5	-3.95395	4.3735
	608	-4.20184	4.38884
	607.5	-4.31217	4.25215
	607	-4.2956	3.92948
	606.5	-4.40916	4.16058
	606	-4.60228	4.46762
	605.5	-4.94727	4.88098
	605	-5.09193	5.30393
	604.5	-5.12738	5.61949
	604	-5.23904	5.72362
	603.5	-5.05914	5.84507
	603	-4.99949	6.12987
	602.5	-4.78386	6.23565
	602	-4.65027	6.45953
	601.5	-4.79914	6.65565
	601	-4.97641	6.88109
	600.5	-5.24411	6.82111
	600	-5.36715	6.8174
	599.5	-5.24817	7.13579
	599	-5.40776	7.82887
	598.5	-5.57467	8.44566
	598	-5.47883	8.69845
	597.5	-5.2039	8.63205
	597	-4.86695	8.30522
	596.5	-4.95153	7.87865
	596	-5.0808	7.39749
	595.5	-5.06994	7.07663
	595	-5.1035	6.66223
	594.5	-5.04483	6.52357
	594	-5.29431	6.36711
	593.5	-5.54499	6.02805
	593	-5.48247	5.99961
	592.5	-5.27949	6.14688
	592	-5.13683	6.61198
	591.5	-4.90662	6.89622
	591	-4.79904	6.96341
	590.5	-4.83178	6.58953
	590	-4.90721	6.45677
	589.5	-5.04215	6.32268
	589	-5.28957	6.7612
	588.5	-5.6692	7.22781
	588	-5.83298	7.7119
	587.5	-5.86727	8.20835
	587	-5.98836	8.53147
	586.5	-6.1117	8.88523
	586	-6.33786	8.98479
	585.5	-6.37187	9.15693
	585	-6.6866	9.29749
	584.5	-6.94547	9.60023
	584	-7.05237	9.8632
	583.5	-7.12854	9.80783
	583	-7.48617	9.50252
	582.5	-7.86023	9.33592
	582	-7.97495	9.33553
	581.5	-8.1977	9.1314
	581	-8.1363	9.24796
	580.5	-8.04388	9.16282
	580	-7.72637	9.07142
	579.5	-7.50195	9.32266
	579	-7.39912	9.59206
	578.5	-7.32264	9.57122
	578	-7.4454	9.50314
	577.5	-7.332	9.70186
	577	-7.12283	9.63384
	576.5	-6.82399	9.48514
	576	-6.80829	9.38422
	575.5	-6.63693	9.22454
	575	-6.66082	9.34041
	574.5	-6.58683	9.69037
	574	-6.27767	9.99432
	573.5	-6.23899	10.1995
	573	-6.40399	10.484
	572.5	-6.63063	10.5994
	572	-6.87503	10.9165
	571.5	-7.08841	11.1171
	571	-7.25681	10.9064
	570.5	-7.61027	10.8573
	570	-7.88182	11.2018
	569.5	-7.90946	11.7516
	569	-7.71264	11.9643
	568.5	-7.73085	12.2474
	568	-7.84726	12.4345
	567.5	-8.16769	12.6055
	567	-8.78686	12.9237
	566.5	-9.03276	13.2092
	566	-9.45865	13.2834
	565.5	-9.79852	13.0411
	565	-9.77832	13.0986
	564.5	-9.65642	13.1576
	564	-9.41581	13.3684
	563.5	-9.18279	13.4532
	563	-9.13171	13.7251
	562.5	-8.83641	14.0151
	562	-8.33563	14.0928
	561.5	-8.12523	13.841
	561	-8.37508	13.3287
	560.5	-8.69352	13.0654
	560	-8.74129	12.8531
	559.5	-8.83136	13.0307
	559	-8.64522	12.9854
	558.5	-8.28189	12.6425
	558	-8.08109	12.3698
	557.5	-7.99352	12.401
	557	-8.07926	12.7982
	556.5	-8.1901	13.0537
	556	-8.41809	13.4127
	555.5	-8.66158	13.548
	555	-8.81638	13.6227
	554.5	-8.79621	13.4726
	554	-9.10391	12.949
	553.5	-9.79409	12.6642
	553	-10.2093	12.7074
	552.5	-9.84327	13.1887
	552	-9.51322	13.754
	551.5	-9.07021	13.8458
	551	-8.84745	13.702
	550.5	-9.2194	13.7294
	550	-9.83528	13.8793
	549.5	-10.4924	14.0587
	549	-10.744	14.7197
	548.5	-10.7081	15.2539
	548	-10.818	15.3729
	547.5	-10.8195	15.3698
	547	-11.1727	15.1372
	546.5	-11.6235	14.7034
	546	-12.077	14.7025
	545.5	-12.2578	15.5096
	545	-12.0278	16.3257
	544.5	-11.7861	16.71
	544	-11.9724	16.7087
	543.5	-12.4354	16.7279
	543	-12.6457	16.8951
	542.5	-12.7654	16.7561
	542	-12.5329	16.7813
	541.5	-12.1558	16.6595
	541	-11.8625	16.3422
	540.5	-11.9268	15.8724
	540	-12.1001	15.6472
	539.5	-12.4648	15.7854
	539	-12.7306	15.8384
	538.5	-12.7868	16.6084
	538	-12.8595	17.6034
	537.5	-12.8911	17.9613
	537	-12.9941	18.3012
	536.5	-13.1421	18.3885
	536	-13.3096	18.9344
	535.5	-13.3399	19.4193
	535	-13.0082	19.4673
	534.5	-13.285	19.8125
	534	-13.7925	20.2733
	533.5	-14.2064	20.891
	533	-15.0404	21.599
	532.5	-16.0699	21.8311
	532	-17.1662	22.1206
	531.5	-18.1009	22.4827
	531	-18.6549	23.1307
	530.5	-19.2316	23.582
	530	-19.8962	23.8965
	529.5	-20.7209	24.5096
	529	-21.7975	24.8464
	528.5	-22.1593	25.2564
	528	-22.5059	25.8346
	527.5	-23.2459	25.6221
	527	-24.0574	25.62
	526.5	-24.6495	26.0287
	526	-24.7339	26.9167
	525.5	-24.5833	27.4392
	525	-24.5111	27.6948
	524.5	-24.2847	27.5757
	524	-24.0344	28.1862
	523.5	-23.7295	28.5828
	523	-23.3657	28.976
	522.5	-23.6158	28.9084
	522	-23.9317	29.0418
	521.5	-23.8301	28.846
	521	-23.1814	28.7367
	520.5	-22.6571	29.0349
	520	-22.4516	28.6366
	519.5	-22.4824	28.4453
	519	-22.7285	28.4281
	518.5	-23.1437	28.7479
	518	-23.7259	28.6619
	517.5	-24.0742	28.2342
	517	-24.1502	28.0991
	516.5	-24.4595	28.4391
	516	-24.3418	28.8231
	515.5	-24.3206	28.9136
	515	-24.0097	29.006
	514.5	-24.0899	28.7549
	514	-23.8622	28.7322
	513.5	-23.7709	28.833
	513	-24.417	28.9899
	512.5	-25.1511	29.1207
	512	-25.8546	29.1795
	511.5	-26.5464	29.3535
	511	-27.0571	29.9908
	510.5	-27.6952	30.6964
	510	-28.0955	30.9423
	509.5	-28.4705	31.0196
	509	-29.255	31.0979
	508.5	-29.7352	31.379
	508	-29.9396	31.4
	507.5	-30.0983	31.0488
	507	-30.384	30.36
	506.5	-30.7994	29.926
	506	-30.6428	29.5577
	505.5	-30.5036	29.9542
	505	-30.7462	30.5056
	504.5	-30.8924	31.3932
	504	-31.1084	31.7265
	503.5	-31.6155	31.5337
	503	-31.6086	31.3391
	502.5	-31.3486	30.9497
	502	-31.3667	30.5469
	501.5	-31.4624	30.391
	501	-31.2288	30.5735
	500.5	-31.1658	30.8279
	500	-30.9195	30.5885
	499.5	-30.6138	30.8353
	499	-30.4572	31.6581
	498.5	-30.0832	32.448
	498	-29.7527	33.5046
	497.5	-30.2793	34.1575
	497	-30.3763	34.3407
	496.5	-30.1214	34.4941
	496	-29.3254	34.0056
	495.5	-28.9142	34.0067
	495	-28.9507	34.5702
	494.5	-29.3874	36.0075
	494	-29.5201	37.0186
	493.5	-29.3649	37.9671
	493	-29.3349	39.2249
	492.5	-29.8848	39.3504
	492	-30.2932	39.4777
	491.5	-31.1471	39.8337
	491	-31.709	39.8666
	490.5	-32.3484	39.6523
	490	-33.0195	39.6284
	489.5	-34.0736	39.4481
	489	-34.7097	39.2373
	488.5	-34.8653	38.7971
	488	-34.8174	38.124
	487.5	-35.1951	38.0498
	487	-35.5085	38.5943
	486.5	-35.3688	38.7602
	486	-35.2978	38.4257
	485.5	-35.0948	39.0336
	485	-35.3604	38.9739
	484.5	-35.3996	38.8013
	484	-35.0576	39.0453
	483.5	-34.4136	39.6268
	483	-34.1534	40.4805
	482.5	-34.4634	40.6448
	482	-34.883	41.3531
	481.5	-35.2689	41.8835
	481	-35.0996	42.827
	480.5	-35.5006	43.8398
	480	-36.2593	44.6575
	479.5	-36.9061	45.2352
	479	-37.2604	45.2862
	478.5	-37.115	45.2659
	478	-37.265	45.4357
	477.5	-37.6583	44.8496
	477	-38.1651	44.1519
	476.5	-38.1466	43.9967
	476	-38.4706	44.0578
	475.5	-39.37	44.118
	475	-39.6328	43.6695
	474.5	-39.3011	43.6242
	474	-39.0641	44.2104
	473.5	-38.8528	43.9753
	473	-38.9508	43.5173
	472.5	-38.9659	43.0924
	472	-38.5294	42.6323
	471.5	-38.4626	42.0611
	471	-38.7484	42.1734
	470.5	-39.4663	42.2645
	470	-40.4091	42.3279
	469.5	-41.1712	42.566
	469	-41.3212	43.5981
	468.5	-41.54	44.2605
	468	-41.8581	44.7373
	467.5	-41.8469	44.9443
	467	-41.5551	45.1915
	466.5	-42.3701	45.3192
	466	-43.0939	44.362
	465.5	-43.2037	43.9673
	465	-42.8223	43.9433
	464.5	-42.3362	44.0686
	464	-42.069	43.9879
	463.5	-42.6319	43.7603
	463	-42.8358	43.89
	462.5	-42.9512	43.9912
	462	-43.0538	44.0759
	461.5	-43.281	43.9011
	461	-43.7206	43.2109
	460.5	-44.085	42.1803
	460	-43.8914	42.0744
	459.5	-43.628	42.0379
	459	-43.5944	42.2332
	458.5	-43.7791	42.143
	458	-43.951	42.6455
	457.5	-44.0537	43.3079
	457	-43.8592	43.8468
	456.5	-44.2095	44.6118
	456	-44.7533	45.0947
	455.5	-44.837	45.4768
	455	-44.8451	45.9167
	454.5	-44.8946	45.9713
	454	-44.4298	46.0589
	453.5	-43.9714	45.9168
	453	-43.5497	45.6471
	452.5	-42.9983	45.9697
	452	-43.1571	46.4077
	451.5	-43.2649	46.1634
	451	-43.6151	45.7067
	450.5	-43.806	45.2578
	450	-43.6687	44.6396
	449.5	-43.5295	43.773
	449	-43.6478	42.9695
	448.5	-43.833	41.6429
	448	-43.5061	40.2236
	447.5	-43.8291	39.3942
	447	-43.8323	39.2463
	446.5	-43.3397	39.1148
	446	-43.1194	39.0358
	445.5	-42.6479	38.562
	445	-42.103	38.4711
	444.5	-41.926	38.3727
	444	-42.3451	37.9651
	443.5	-42.3299	37.0011
	443	-42.433	36.5226
	442.5	-42.3359	36.3547
	442	-42.8212	36.3729
	441.5	-43.0963	37.0501
	441	-42.9984	37.6405
	440.5	-42.9584	38.3894
	440	-43.4191	39.019
	439.5	-42.8694	39.6838
	439	-42.3271	40.362
	438.5	-42.5585	40.3515
	438	-42.6631	40.3541
	437.5	-42.8272	40.734
	437	-43.0904	41.0997
	436.5	-43.0806	41.2492
	436	-42.617	40.8979
	435.5	-42.6305	40.3655
	435	-42.4787	40.0572
	434.5	-42.2513	39.7426
	434	-42.2823	39.3222
	433.5	-41.7992	38.882
	433	-42.0375	38.2123
	432.5	-42.4758	37.4642
	432	-42.511	37.2028
	431.5	-42.9811	37.1011
	431	-43.6233	36.3234
	430.5	-43.6829	35.7183
	430	-43.4244	35.7222
	429.5	-43.5924	35.4582
	429	-43.7546	34.858
	428.5	-44.0996	34.2182
	428	-44.2309	33.9125
	427.5	-44.2268	34.1255
	427	-43.6056	34.7385
	426.5	-43.2701	34.6325
	426	-42.7403	34.7037
	425.5	-41.9082	34.6639
	425	-40.8849	34.4173
	424.5	-39.6501	34.2858
	424	-38.3636	33.9039
	423.5	-37.1735	33.1515
	423	-36.0292	32.8665
	422.5	-34.9168	32.7006
	422	-33.8773	31.9604
	421.5	-33.1841	31.5382
	421	-32.7797	31.1818
	420.5	-32.2801	31.0272
	420	-31.4234	30.6751
	419.5	-30.6375	30.3561
	419	-30.136	30.1286
	418.5	-29.8208	29.5116
	418	-29.5863	29.1221
	417.5	-29.6871	28.4743
	417	-29.482	28.0971
	416.5	-28.9561	28.0807
	416	-28.5366	27.9809
	415.5	-28.5557	28.0042
	415	-28.6349	27.9235
	414.5	-28.44	27.6815
	414	-28.5525	27.4558
	413.5	-28.6053	26.5519
	413	-28.0377	25.3858
	412.5	-27.2635	24.663
	412	-26.9142	23.9506
	411.5	-26.8886	23.2202
	411	-26.6771	22.4282
	410.5	-26.3093	21.804
	410	-25.9288	21.5974
	409.5	-25.4947	21.6533
	409	-25.1786	21.5567
	408.5	-25.2365	21.359
	408	-25.7307	20.8552
	407.5	-25.8816	20.1488
	407	-25.5403	19.4471
	406.5	-25.0373	19.0633
	406	-24.5329	18.3673
	405.5	-23.4306	18.2328
	405	-22.4072	18.4545
	404.5	-21.7387	18.5104
	404	-21.089	18.4643
	403.5	-20.4887	18.5159
	403	-19.6855	18.5079
	402.5	-19.1922	18.3782
	402	-18.9816	18.1349
	401.5	-18.6185	17.9096
	401	-18.2392	17.3969
	400.5	-17.9239	17.1158
	400	-17.4336	16.7728
	399.5	-17.0373	16.7808
	399	-16.5148	16.9525
	398.5	-16.3309	16.8643
	398	-16.178	16.5875
	397.5	-16.2974	16.6365
	397	-16.6313	16.5778
	396.5	-16.8579	16.5147
	396	-16.8217	16.1401
	395.5	-16.8244	15.811
	395	-16.6354	15.411
	394.5	-16.1113	14.808
	394	-15.4656	14.3468
	393.5	-14.7787	14.0535
	393	-14.2429	13.6265
	392.5	-13.6032	13.1137
	392	-12.8947	12.7154
	391.5	-12.1748	12.1544
	391	-11.3634	11.4916
	390.5	-10.7841	10.746
	390	-10.1907	10.19
	389.5	-9.62819	9.80962
	389	-9.17647	9.23622
	388.5	-8.62398	8.77787
	388	-7.92646	8.38016
	387.5	-7.37807	8.14704
	387	-6.97024	7.91522
	386.5	-6.77428	7.80699
	386	-6.90589	8.00885
	385.5	-7.00374	7.94367
	385	-6.99307	7.85191
	384.5	-6.8834	7.81522
	384	-6.71939	7.66759
	383.5	-6.67145	7.47138
	383	-6.785	7.38588
	382.5	-7.0865	7.28659
	382	-7.22519	7.29737
	381.5	-7.19158	7.1991
	381	-7.11172	7.01464
	380.5	-6.98645	6.9205
	380	-7.01607	6.88793
	379.5	-7.17194	6.87519
	379	-7.21911	6.61159
	378.5	-7.16188	6.32098
	378	-7.10719	5.88439
	377.5	-6.82854	5.5873
	377	-6.49669	5.46945
	376.5	-6.11413	5.29602
	376	-5.9312	5.31926
	375.5	-5.67481	5.3138
	375	-5.24093	5.25133
	374.5	-4.78351	5.16255
	374	-4.4315	4.99219
	373.5	-4.13244	4.86353
	373	-3.97937	4.75104
	372.5	-3.92548	4.56729
	372	-3.77554	4.25417
	371.5	-3.53316	3.99202
	371	-3.21994	3.75253
	370.5	-2.85914	3.65295
	370	-2.52973	3.66291
	369.5	-2.28845	3.65136
	369	-2.03623	3.44991
	368.5	-1.83725	3.11641
	368	-1.74646	2.91335
	367.5	-1.59544	2.69706
	367	-1.54582	2.68967
	366.5	-1.49645	2.66478
	366	-1.37717	2.60876
	365.5	-1.26074	2.52394
	365	-1.20164	2.46248
	364.5	-1.07342	2.38777
	364	-0.88077	2.37841
	363.5	-0.84281	2.34665
	363	-0.80815	2.20442
	362.5	-0.68359	2.08923
	362	-0.60446	1.93023
	361.5	-0.51914	1.76077
	361	-0.39671	1.70165
	360.5	-0.40329	1.59393
	360	-0.40246	1.51344
	359.5	-0.42926	1.38815
	359	-0.48168	1.23689
	358.5	-0.52917	1.02237
	358	-0.55008	0.79977
	357.5	-0.51476	0.62502
	357	-0.41876	0.4173
	356.5	-0.27141	0.2777
	356	-0.12439	0.18274
	355.5	-0.04748	0.03841
	355	0.02285	-0.01337
	354.5	-0.09276	0.03375
	354	-0.23719	0.08002
	353.5	-0.31439	0.08996
	353	-0.35764	0.05361
	352.5	-0.35877	0.01622
	352	-0.27408	-0.00558
	351.5	-0.16155	-0.00201
	351	-0.01871	0.0109
	350.5	0.08476	0.01531
	350	0.17713	0.03432
	349.5	0.31215	0.11181
	349	0.41076	0.14284
	348.5	0.47943	0.1628
	348	0.4869	0.088
	347.5	0.43965	0.05971
	347	0.48062	0.11773
	346.5	0.57083	0.13864
	346	0.68822	0.12063
	345.5	0.74581	0.08808
	345	0.78362	0.09142
	344.5	0.82757	0.12201
	344	0.89009	0.15404
	343.5	0.88045	0.175
	343	0.82881	0.13097
	342.5	0.77819	0.09149
	342	0.74968	0.08719
	341.5	0.67702	0.09267
	341	0.62368	0.05601
	340.5	0.60765	0.04157
	340	0.58992	0.00997
	339.5	0.54578	0.01096
	339	0.57354	-0.03047
	338.5	0.56375	-0.06681
	338	0.52765	-0.13641
	337.5	0.50846	-0.23071
	337	0.52423	-0.26736
	336.5	0.54669	-0.30843
	336	0.51989	-0.31927
	335.5	0.47765	-0.31116
	335	0.47255	-0.28563
	334.5	0.4915	-0.27049
	334	0.55075	-0.28412
	333.5	0.59433	-0.28168
	333	0.64987	-0.25386
	332.5	0.63791	-0.17928
	332	0.60365	-0.12559
	331.5	0.59923	-0.09409
	331	0.59318	-0.03294
	330.5	0.53474	-0.01344
	330	0.48788	0.001
	329.5	0.46497	0.03845
	329	0.45805	0.05998
	328.5	0.47223	0.06407
	328	0.43756	0.06021
	327.5	0.43019	0.05386
	327	0.41234	0.06181
	326.5	0.38757	0.08244
	326	0.3594	0.10026
	325.5	0.32984	0.07026
	325	0.28295	-0.00258
	324.5	0.21016	-0.10919
	324	0.19971	-0.18651
	323.5	0.21664	-0.17841
	323	0.23318	-0.16269
	322.5	0.28084	-0.19413
	322	0.36071	-0.26311
	321.5	0.42819	-0.33881
	321	0.50418	-0.4097
	320.5	0.5215	-0.46564
	320	0.50882	-0.52153
	319.5	0.53651	-0.61508
	319	0.63262	-0.72172
	318.5	0.76413	-0.81245
	318	0.94526	-0.92433
	317.5	1.09254	-1.04552
	317	1.22333	-1.14541
	316.5	1.46686	-1.30985
	316	1.76673	-1.54982
	315.5	2.04361	-1.90718
	315	2.42791	-2.34781
	314.5	2.93565	-2.91833
	314	3.4485	-3.58447
	313.5	3.9384	-4.3281
	313	4.58261	-5.10315
	312.5	5.45061	-6.13241
	312	6.57365	-7.59502
	311.5	7.84545	-9.50511
	311	9.5295	-12.0097
	310.5	11.871	-15.6665
	310	15.1387	-21.3281
	--	--	--
	--	--	--
	--	--	--
	--	--	--
	--	--	--
	--	--	--
	--	--	--
	--	--	--
	--	--	--
	--	--	--
	--	--	--
	--	--	--
	--	--	--
	--	--	--
	--	--	--
	--	--	--
	--	--	--
	--	--	--
	--	--	--
	--	--	--
	--	--	--
	--	--	--
	--	--	--
	--	--	--
	--	--	--
	--	--	--
	--	--	--
	--	--	--
	--	--	--
	--	--	--
	--	--	--
	--	--	--
	--	--	--
	--	--	--
	--	--	--
	--	--	--
	--	--	--
	--	--	--
	--	--	--
	--	--	--
	--	--	--
	--	--	--
	--	--	--
	--	--	--
	--	--	--
	--	--	--
	--	--	--
	--	--	--
	--	--	--
	--	--	--
	--	--	--
	--	--	--
	--	--	--
	--	--	--
	--	--	--
	--	--	--
	--	--	--
	--	--	--
	--	--	--
	--	--	--
	--	--	--
	--	--	--
	--	--	--
	--	--	--
	--	--	--
	--	--	--
	--	--	--
	--	--	--
	--	--	--
	--	--	--
	--	--	--
	--	--	--
	--	--	--
	--	--	--
	--	--	--
	--	--	--
	--	--	--
	--	--	--
	--	--	--
	--	--	--
	--	--	--
	--	--	--
	--	--	--
	--	--	--
	--	--	--
	--	--	--
	--	--	--
	--	--	--
	--	--	--
	--	--	--
	--	--	--
	--	--	--
	--	--	--
	--	--	--
	--	--	--
	--	--	--
	--	--	--
	--	--	--
	--	--	--
	--	--	--
	--	--	--
	--	--	--
	--	--	--
	--	--	--
	--	--	--
	--	--	--
	--	--	--
	--	--	--
	--	--	--
	--	--	--
	--	--	--
	--	--	--
	--	--	--
	--	--	--
	--	--	--
	--	--	--
	--	--	--
	--	--	--
	--	--	--
	--	--	--
	--	--	--
	--	--	--
	--	--	--
	--	--	--
	--	--	--
	--	--	--
	--	--	--
	--	--	--
	--	--	--
	--	--	--
	--	--	--
	--	--	--
	--	--	--
	--	--	--
	--	--	--
	--	--	--
	--	--	--
	--	--	--
	--	--	--
	--	--	--
	--	--	--
	--	--	--
	--	--	--
	--	--	--
	--	--	--
	--	--	--
	--	--	--
	--	--	--
	--	--	--
	--	--	--
	--	--	--
	--	--	--
	--	--	--
	--	--	--
	--	--	--
	--	--	--
	--	--	--
	--	--	--
	--	--	--
	--	--	--
	--	--	--
	--	--	--
	--	--	--
	--	--	--
	--	--	--
	--	--	--
	--	--	--
	--	--	--
	--	--	--
	--	--	--
	--	--	--
	--	--	--
	--	--	--
	--	--	--
	--	--	--
	--	--	--
	--	--	--
	--	--	--
	--	--	--
	--	--	--
	--	--	--
	--	--	--
	--	--	--
	--	--	--
	--	--	--
	--	--	--
	--	--	--
	--	--	--
	--	--	--
	--	--	--
	--	--	--
	--	--	--
	--	--	--
	--	--	--
	--	--	--
	--	--	--
	--	--	--
	--	--	--
	--	--	--
	--	--	--
	--	--	--
	--	--	--
	--	--	--
	--	--	--
	--	--	--
	--	--	--
	--	--	--
	--	--	--
	--	--	--
	--	--	--
	--	--	--
	--	--	--
	--	--	--
	--	--	--
	--	--	--
	--	--	--
	--	--	--
	--	--	--
	--	--	--
	--	--	--
	--	--	--
	--	--	--
	--	--	--
	--	--	--
	--	--	--
	--	--	--
	--	--	--
	--	--	--
	--	--	--
	--	--	--
	--	--	--
	--	--	--
	--	--	--
	--	--	--
	--	--	--
	--	--	--
	--	--	--
	--	--	--
	--	--	--
	--	--	--
	--	--	--
	--	--	--
	--	--	--
	--	--	--
	--	--	--
	--	--	--
	--	--	--
	--	--	--
	--	--	--
	--	--	--
	--	--	--
	--	--	--
	--	--	--
	--	--	--
	--	--	--
	--	--	--
	--	--	--
	--	--	--
	--	--	--
	--	--	--
	--	--	--
	--	--	--
	--	--	--
	--	--	--
	--	--	--
	--	--	--
	--	--	--
	--	--	--
	--	--	--
	--	--	--
	--	--	--
	--	--	--
	--	--	--
	--	--	--
	--	--	--
	--	--	--
	--	--	--
	--	--	--
	--	--	--
	--	--	--
	--	--	--
	--	--	--
	--	--	--
	--	--	--
	--	--	--
	--	--	--
	--	--	--
	--	--	--
	--	--	--
	--	--	--
	--	--	--
	--	--	--
	--	--	--
	--	--	--
	--	--	--
	--	--	--
	--	--	--
	--	--	--
	--	--	--
	--	--	--
	--	--	--
	--	--	--
	--	--	--
	--	--	--
	--	--	--
	--	--	--
	--	--	--
	--	--	--
	--	--	--
	--	--	--
	--	--	--
	--	--	--
	--	--	--
	--	--	--
	--	--	--
	--	--	--
	--	--	--
	--	--	--
	--	--	--
	--	--	--
	--	--	--
	--	--	--
	--	--	--
	--	--	--
	--	--	--
	--	--	--
	--	--	--
	--	--	--
	--	--	--
	--	--	--
	--	--	--
	--	--	--
	--	--	--
	--	--	--
	--	--	--
	--	--	--
	--	--	--
	--	--	--
	--	--	--
	--	--	--
	--	--	--
	--	--	--
	--	--	--
	--	--	--
	--	--	--
	--	--	--
	--	--	--
	--	--	--
	--	--	--
	--	--	--
	--	--	--
	--	--	--
	--	--	--
	--	--	--
	--	--	--
	--	--	--
	--	--	--
	--	--	--
	--	--	--
	--	--	--
	--	--	--
	--	--	--
	--	--	--
	--	--	--
	--	--	--
	--	--	--
	--	--	--
	--	--	--
	--	--	--
	--	--	--
	--	--	--
	--	--	--
	--	--	--
	--	--	--
	--	--	--
	--	--	--
	--	--	--
	--	--	--
	--	--	--
	--	--	--
	--	--	--
	--	--	--
	--	--	--
	--	--	--
	--	--	--
	--	--	--
	--	--	--
	--	--	--
	--	--	--
	--	--	--
	--	--	--
	--	--	--
	--	--	--
	--	--	--
	--	--	--
	--	--	--
	--	--	--
	--	--	--
	--	--	--
	--	--	--
	--	--	--
	--	--	--
	--	--	--
	--	--	--
	--	--	--
	--	--	--
	--	--	--
	--	--	--
	--	--	--
	--	--	--
	--	--	--
	--	--	--
	--	--	--
	--	--	--
	--	--	--
	--	--	--
	--	--	--
	--	--	--
	--	--	--
	--	--	--
	--	--	--
	--	--	--
	--	--	--
	--	--	--
	--	--	--
	--	--	--
	--	--	--
	--	--	--
	--	--	--
	--	--	--
	--	--	--
	--	--	--
	--	--	--
	--	--	--
	--	--	--
	--	--	--
	--	--	--
	--	--	--
	--	--	--
	--	--	--
	--	--	--
	--	--	--
	--	--	--
	--	--	--
	--	--	--
	--	--	--
	--	--	--
	--	--	--
	--	--	--
	--	--	--
	--	--	--
	--	--	--
	--	--	--
	--	--	--
	--	--	--
	--	--	--
	--	--	--
	--	--	--
	--	--	--
	--	--	--
	--	--	--
	--	--	--
	--	--	--
	--	--	--
	--	--	--
	--	--	--
	--	--	--
	--	--	--
	--	--	--
	--	--	--
	--	--	--
	--	--	--
	--	--	--
	--	--	--
	--	--	--
	--	--	--
	--	--	--
	--	--	--
	--	--	--
	--	--	--
	--	--	--
	--	--	--
	--	--	--
	--	--	--
	--	--	--
	--	--	--
	--	--	--
	--	--	--
	--	--	--
	--	--	--
	--	--	--
	--	--	--
	--	--	--
	--	--	--
	--	--	--
	--	--	--
	--	--	--
	--	--	--
	--	--	--
	--	--	--
	--	--	--
	--	--	--
	--	--	--
	--	--	--
	--	--	--
	--	--	--
	--	--	--
	--	--	--
	--	--	--
	--	--	--
	--	--	--
	--	--	--
	--	--	--
	--	--	--
	--	--	--
	--	--	--
	--	--	--
	--	--	--
	--	--	--
	--	--	--
	--	--	--
	--	--	--
	--	--	--
	--	--	--
	--	--	--
	--	--	--
	--	--	--
	--	--	--
	--	--	--
	--	--	--
	--	--	--
	--	--	--
	--	--	--
	--	--	--
	--	--	--
	--	--	--
	--	--	--
	--	--	--
	--	--	--
	--	--	--
	--	--	--
	--	--	--
	--	--	--
	--	--	--
	--	--	--
	--	--	--
	--	--	--
	--	--	--
	--	--	--
	--	--	--
	--	--	--
	--	--	--
	--	--	--
	--	--	--
	--	--	--
	--	--	--
	--	--	--
	--	--	--
	--	--	--
	--	--	--
	--	--	--
	--	--	--
	--	--	--
	--	--	--
	--	--	--
	--	--	--
	--	--	--
	--	--	--
	--	--	--
	--	--	--
	--	--	--
	--	--	--
	--	--	--
	--	--	--
	--	--	--
	--	--	--
	--	--	--
	--	--	--
	--	--	--
	--	--	--
	--	--	--
	--	--	--
	--	--	--
	--	--	--
	--	--	--
	--	--	--
	--	--	--
	--	--	--
	--	--	--
	--	--	--
	--	--	--
	--	--	--
	--	--	--
	--	--	--
	--	--	--
	--	--	--
	--	--	--
	--	--	--
	--	--	--
	--	--	--
	--	--	--
	--	--	--
	--	--	--
	--	--	--
	--	--	--
	--	--	--
	--	--	--
	--	--	--
	--	--	--
	--	--	--
	--	--	--
	--	--	--
	--	--	--
	--	--	--
	--	--	--
	--	--	--
	--	--	--
	--	--	--
	--	--	--
	--	--	--
	--	--	--
	--	--	--
	--	--	--
	--	--	--
	--	--	--
	--	--	--
	--	--	--
	--	--	--
	--	--	--
	--	--	--
	--	--	--
	--	--	--
	--	--	--
	--	--	--
	--	--	--
	--	--	--
	--	--	--
	--	--	--
	--	--	--
	--	--	--
	--	--	--
	--	--	--
	--	--	--
	--	--	--
	--	--	--
	--	--	--
	--	--	--
	--	--	--
	--	--	--
	--	--	--
	--	--	--
	--	--	--
	--	--	--
	--	--	--
	--	--	--
	--	--	--
	--	--	--
	--	--	--
	--	--	--
	--	--	--
	--	--	--
	--	--	--
	--	--	--
	--	--	--
	--	--	--
	--	--	--
	--	--	--
	--	--	--
	--	--	--
	--	--	--
	--	--	--
	--	--	--
	--	--	--
	--	--	--
	--	--	--
	--	--	--
	--	--	--
	--	--	--
	--	--	--
	--	--	--
	--	--	--
	--	--	--
	--	--	--
	--	--	--
	--	--	--
	--	--	--
	--	--	--
	--	--	--
	--	--	--
	--	--	--
	--	--	--
	--	--	--
	--	--	--
	--	--	--
	--	--	--
	--	--	--
	--	--	--
	--	--	--
	--	--	--
	--	--	--
	--	--	--
	--	--	--
	--	--	--
	--	--	--
	--	--	--
	--	--	--
	--	--	--
	--	--	--
	--	--	--
	--	--	--
	--	--	--
	--	--	--
	--	--	--
	--	--	--
	--	--	--
	--	--	--
	--	--	--
	--	--	--
	--	--	--
	--	--	--
	--	--	--
	--	--	--
	--	--	--
	--	--	--
	--	--	--
	--	--	--
	--	--	--
	--	--	--
	--	--	--
	--	--	--
	--	--	--
	--	--	--
	--	--	--
	--	--	--
	--	--	--
	--	--	--
	--	--	--
	--	--	--
	--	--	--
	--	--	--
	--	--	--
	--	--	--
	--	--	--
	--	--	--
	--	--	--
	--	--	--
	--	--	--
	--	--	--
	--	--	--
	--	--	--
	--	--	--
	--	--	--
	--	--	--
	--	--	--
	--	--	--
	--	--	--
	--	--	--
	--	--	--
	--	--	--
	--	--	--
	--	--	--
	--	--	--
	--	--	--
	--	--	--
	--	--	--
	--	--	--
	--	--	--
	--	--	--
	--	--	--
	--	--	--
	--	--	--
	--	--	--
	--	--	--
	--	--	--
	--	--	--
	--	--	--
	--	--	--
	--	--	--
	--	--	--
	--	--	--
	--	--	--
	--	--	--
	--	--	--
	--	--	--
	--	--	--
	--	--	--
	--	--	--
	--	--	--
	--	--	--
	--	--	--
	--	--	--
	--	--	--
	--	--	--
	--	--	--
	--	--	--
	--	--	--
	--	--	--
	--	--	--
	--	--	--
	--	--	--
	--	--	--
	--	--	--
	--	--	--
	--	--	--
	--	--	--
	--	--	--
	--	--	--
	--	--	--
	--	--	--
	--	--	--
	--	--	--
	--	--	--
	--	--	--
	--	--	--
	--	--	--
	--	--	--
	--	--	--
	--	--	--
	--	--	--
	--	--	--
	--	--	--
	--	--	--
	--	--	--
	--	--	--
	--	--	--
	--	--	--
	--	--	--
	--	--	--
	--	--	--
	--	--	--
	--	--	--
	--	--	--
	--	--	--
	--	--	--
	--	--	--
	--	--	--
	--	--	--
	--	--	--
	--	--	--
	--	--	--
	--	--	--
	--	--	--
	--	--	--
	--	--	--
	--	--	--
	--	--	--
	--	--	--
	--	--	--
	--	--	--
	--	--	--
	--	--	--
	--	--	--
	--	--	--
	--	--	--
	--	--	--
	--	--	--
	--	--	--
	--	--	--
	--	--	--
	--	--	--
	--	--	--
	--	--	--
	--	--	--
	--	--	--
	--	--	--
	--	--	--
	--	--	--
	--	--	--
	--	--	--
	--	--	--
	--	--	--
	--	--	--
	--	--	--
	--	--	--
	--	--	--
	--	--	--
	--	--	--
	--	--	--
	--	--	--
	--	--	--
	--	--	--
	--	--	--
	--	--	--
	--	--	--
	--	--	--
	--	--	--
	--	--	--
	--	--	--
	--	--	--
	--	--	--
	--	--	--
	--	--	--
	--	--	--
	--	--	--
	--	--	--
	--	--	--
	--	--	--
	--	--	--
	--	--	--
	--	--	--
	--	--	--
	--	--	--
	--	--	--
	--	--	--
	--	--	--
	--	--	--
	--	--	--
	--	--	--
	--	--	--
	--	--	--
	--	--	--
	--	--	--
	--	--	--
	--	--	--
	--	--	--
	--	--	--
	--	--	--
	--	--	--
	--	--	--
	--	--	--
	--	--	--
	--	--	--
	--	--	--
	--	--	--
	--	--	--
	--	--	--
	--	--	--
	--	--	--
	--	--	--
	--	--	--
	--	--	--
	--	--	--
	--	--	--
	--	--	--
	--	--	--
	--	--	--
	--	--	--
	--	--	--
	--	--	--
	--	--	--
	--	--	--
	--	--	--
	--	--	--
	--	--	--
	--	--	--
	--	--	--
	--	--	--
	--	--	--
	--	--	--
	--	--	--
	--	--	--
	--	--	--
	--	--	--
	--	--	--
	--	--	--
	--	--	--
	--	--	--
	--	--	--
	--	--	--
	--	--	--
	--	--	--
	--	--	--
	--	--	--
	--	--	--
	--	--	--
	--	--	--
	--	--	--
	--	--	--
	--	--	--
	--	--	--
	--	--	--
	--	--	--
	--	--	--
	--	--	--
	--	--	--
	--	--	--
	--	--	--
	--	--	--
	--	--	--
	--	--	--
	--	--	--
	--	--	--
	--	--	--
	--	--	--
	--	--	--
	--	--	--
	--	--	--
	--	--	--
	--	--	--
	--	--	--
	--	--	--
	--	--	--
	--	--	--
	--	--	--
	--	--	--
	--	--	--
	--	--	--
	--	--	--
	--	--	--
	--	--	--
	--	--	--
	--	--	--
	--	--	--
	--	--	--
	--	--	--
	--	--	--
	--	--	--
	--	--	--
	--	--	--
	--	--	--
	--	--	--
	--	--	--
	--	--	--
	--	--	--
	--	--	--
	--	--	--
	--	--	--
	--	--	--
	--	--	--
	--	--	--
	--	--	--
	--	--	--
	--	--	--
	--	--	--
	--	--	--
	--	--	--
	--	--	--
	--	--	--
	--	--	--
	--	--	--
	--	--	--
	--	--	--
	--	--	--
	--	--	--
	--	--	--
	--	--	--
	--	--	--
	--	--	--
	--	--	--
	--	--	--
	--	--	--
	--	--	--
	--	--	--
	--	--	--
	--	--	--
	--	--	--
	--	--	--
	--	--	--
	--	--	--
	--	--	--
	--	--	--
	--	--	--
	--	--	--
	--	--	--
	--	--	--
	--	--	--
	--	--	--
	--	--	--
	--	--	--
	--	--	--
	--	--	--
	--	--	--
	--	--	--
	--	--	--
	--	--	--
	--	--	--
	--	--	--
	--	--	--
	--	--	--
	--	--	--
	--	--	--
	--	--	--
	--	--	--
	--	--	--
	--	--	--
	--	--	--
	--	--	--
	--	--	--
	--	--	--
	--	--	--
	--	--	--
	--	--	--
	--	--	--
	--	--	--
	--	--	--
	--	--	--
	--	--	--
	--	--	--
	--	--	--
	--	--	--
	--	--	--
	--	--	--
	--	--	--
	--	--	--
	--	--	--
	--	--	--
	--	--	--
	--	--	--
	--	--	--
	--	--	--
	--	--	--
	--	--	--
	--	--	--
	--	--	--
	--	--	--
	--	--	--
	--	--	--
	--	--	--
	--	--	--
	--	--	--
	--	--	--
	--	--	--
	--	--	--
	--	--	--
	--	--	--
	--	--	--
	--	--	--
	--	--	--
	--	--	--
	--	--	--
	--	--	--
	--	--	--
	--	--	--
	--	--	--
	--	--	--
	--	--	--
	--	--	--
	--	--	--
	--	--	--
	--	--	--
	--	--	--
	--	--	--
	--	--	--
	--	--	--
	--	--	--
	--	--	--
	--	--	--
	--	--	--
	--	--	--
	--	--	--
	--	--	--
	--	--	--
	--	--	--
	--	--	--
	--	--	--
	--	--	--
	--	--	--
	--	--	--
	--	--	--
	--	--	--
	--	--	--
	--	--	--
	--	--	--
	--	--	--
	--	--	--
	--	--	--
	--	--	--
	--	--	--
	--	--	--
	--	--	--
	--	--	--
	--	--	--
	--	--	--
	--	--	--
	--	--	--
	--	--	--
	--	--	--
	--	--	--
	--	--	--
	--	--	--
	--	--	--
	--	--	--
	--	--	--
	--	--	--
	--	--	--
	--	--	--
	--	--	--
	--	--	--
	--	--	--
	--	--	--
	--	--	--
	--	--	--
	--	--	--
	--	--	--
	--	--	--
	--	--	--
	--	--	--
	--	--	--
	--	--	--
	--	--	--
	--	--	--
	--	--	--
	--	--	--
	--	--	--
	--	--	--
	--	--	--
	--	--	--
	--	--	--
	--	--	--
	--	--	--
	--	--	--
	--	--	--
	--	--	--
	--	--	--
	--	--	--
	--	--	--
	--	--	--
	--	--	--
	--	--	--
	--	--	--
	--	--	--
	--	--	--
	--	--	--
	--	--	--
	--	--	--
	--	--	--
	--	--	--
	--	--	--
	--	--	--
	--	--	--
	--	--	--
	--	--	--
	--	--	--
	--	--	--
	--	--	--
	--	--	--
	--	--	--
	--	--	--
	--	--	--
	--	--	--
	--	--	--
	--	--	--
	--	--	--
	--	--	--
	--	--	--
	--	--	--
	--	--	--
	--	--	--
	--	--	--
	--	--	--
	--	--	--
	--	--	--
	--	--	--
	--	--	--
	--	--	--
	--	--	--
	--	--	--
	--	--	--
	--	--	--
	--	--	--
	--	--	--
	--	--	--
	--	--	--
	--	--	--
	--	--	--
	--	--	--
	--	--	--
	--	--	--
	--	--	--
	--	--	--
	--	--	--
	--	--	--
	--	--	--
	--	--	--
	--	--	--
	--	--	--
	--	--	--
	--	--	--
	--	--	--
	--	--	--
	--	--	--
	--	--	--
	--	--	--
	--	--	--
	--	--	--
	--	--	--
	--	--	--
	--	--	--
	--	--	--
	--	--	--
	--	--	--
	--	--	--
	--	--	--
	--	--	--
	--	--	--
	--	--	--
	--	--	--
	--	--	--
	--	--	--
	--	--	--
	--	--	--
	--	--	--
	--	--	--
	--	--	--
	--	--	--
	--	--	--
	--	--	--
	--	--	--
	--	--	--
	--	--	--
	--	--	--
	--	--	--
	--	--	--
	--	--	--
	--	--	--
	--	--	--
	--	--	--
	--	--	--
	--	--	--
	--	--	--
	--	--	--
	--	--	--
	--	--	--
	--	--	--
	--	--	--
	--	--	--
[truncated: 4,004 more rows]

## Sheet: Figure 4d
Figure 4d
	Wavelength (nm)	CD (mdeg)
		+PBTABA	-PBTABA	+PBTABA/MB	-PBTABA/MB
	800	-11.4505	9.11671	-0.16383	13.1811
	799.9	-11.4614	9.082	-0.44305	13.1681
	799.8	-11.4594	9.04436	-0.26413	13.0769
	799.7	-11.4612	8.98976	-0.27951	13.5441
	799.6	-11.4575	8.94752	0.11315	13.6266
	799.5	-11.4669	8.892	0.27077	13.9081
	799.4	-11.479	8.83637	0.16138	13.9715
	799.3	-11.4725	8.79513	0.18444	14.1537
	799.2	-11.4477	8.7672	0.68647	14.3961
	799.1	-11.397	8.7462	0.23827	14.2451
	799	-11.3258	8.73254	0.46194	14.1455
	798.9	-11.2392	8.74033	0.95199	14.4449
	798.8	-11.1595	8.75973	0.90091	14.3607
	798.7	-11.1301	8.80596	0.44879	14.0569
	798.6	-11.1419	8.80355	0.13332	13.9624
	798.5	-11.1871	8.78971	0.73008	14.1396
	798.4	-11.2158	8.77414	1.20006	14.1905
	798.3	-11.233	8.7514	1.21623	14.1611
	798.2	-11.1781	8.74412	1.21771	14.0893
	798.1	-11.0967	8.7393	0.47028	13.7982
	798	-10.998	8.7706	0.50276	13.6918
	797.9	-10.8835	8.83007	0.48188	13.7816
	797.8	-10.8081	8.89351	0.44162	13.9589
	797.7	-10.7876	8.97617	0.76323	13.7595
	797.6	-10.745	9.05415	0.98286	14.0252
	797.5	-10.7318	9.12267	0.29314	13.8838
	797.4	-10.7232	9.20206	0.34323	13.8387
	797.3	-10.7198	9.27257	0.72145	13.9221
	797.2	-10.7221	9.34527	0.35731	14.0136
	797.1	-10.7266	9.40815	0.04309	14.1938
	797	-10.7021	9.4783	-0.45752	13.7153
	796.9	-10.7033	9.56719	-0.11946	13.6787
	796.8	-10.727	9.65261	0.3846	14.056
	796.7	-10.7599	9.72198	0.26657	14.0663
	796.6	-10.8373	9.79704	0.60514	14.2662
	796.5	-10.9523	9.8715	0.92729	14.3185
	796.4	-11.0712	9.91661	1.00821	14.5247
	796.3	-11.1737	9.93831	0.69285	14.5708
	796.2	-11.2517	9.94619	0.44743	14.2667
	796.1	-11.3217	9.98814	0.70083	14.2945
	796	-11.3915	10.0234	1.01132	14.3718
	795.9	-11.4869	10.054	1.39859	14.5622
	795.8	-11.5553	10.0729	1.15134	14.5566
	795.7	-11.6089	10.0715	1.13837	14.4172
	795.6	-11.6677	10.0926	1.1849	14.5189
	795.5	-11.7031	10.118	1.33819	14.3417
	795.4	-11.7278	10.1361	1.72013	14.7381
	795.3	-11.7483	10.1863	1.74255	14.9189
	795.2	-11.7475	10.2565	1.51207	14.8834
	795.1	-11.7671	10.3206	1.36252	14.7712
	795	-11.7556	10.3773	1.54911	14.9095
	794.9	-11.729	10.4194	1.66144	14.8315
	794.8	-11.7041	10.4821	1.26054	14.7334
	794.7	-11.7024	10.5441	1.31743	14.7632
	794.6	-11.7235	10.5922	0.88964	14.5479
	794.5	-11.7705	10.6327	1.18131	14.4727
	794.4	-11.7828	10.6435	1.1009	14.5055
	794.3	-11.7979	10.6565	1.54085	14.5683
	794.2	-11.8251	10.6688	1.64388	14.5698
	794.1	-11.8317	10.6624	1.75052	14.5937
	794	-11.8422	10.6371	2.02263	14.5854
	793.9	-11.8685	10.6033	1.52927	14.4611
	793.8	-11.9302	10.571	1.50153	14.3164
	793.7	-11.988	10.5256	1.32769	14.081
	793.6	-12.0265	10.4488	1.80033	14.3835
	793.5	-12.0666	10.3687	1.96693	14.5317
	793.4	-12.0694	10.2996	1.68287	14.2837
	793.3	-12.084	10.2143	1.67583	14.5086
	793.2	-12.0954	10.1552	1.08692	14.2665
	793.1	-12.1086	10.0791	1.24813	14.3163
	793	-12.136	10.0022	1.53141	14.415
	792.9	-12.1579	9.94018	1.43517	14.3455
	792.8	-12.1763	9.85842	1.19271	14.1495
	792.7	-12.224	9.79183	1.28632	14.5873
	792.6	-12.2529	9.73696	1.09991	14.524
	792.5	-12.3168	9.68876	0.95349	14.6898
	792.4	-12.4033	9.66242	0.51518	14.6155
	792.3	-12.4971	9.62291	0.72005	14.4998
	792.2	-12.5617	9.58392	0.65314	14.4766
	792.1	-12.6033	9.56036	0.4305	14.664
	792	-12.65	9.55503	0.70877	14.6768
	791.9	-12.7138	9.56286	0.67545	14.9544
	791.8	-12.7551	9.57903	0.63769	15.185
	791.7	-12.8078	9.61731	0.28441	14.8791
	791.6	-12.8673	9.65704	0.25908	14.7355
	791.5	-12.8914	9.69378	0.3669	14.8504
	791.4	-12.8861	9.73495	0.7472	15.0806
	791.3	-12.8781	9.80615	1.07696	15.1157
	791.2	-12.8773	9.88468	0.79393	14.7185
	791.1	-12.8873	9.95374	0.80072	14.7565
	791	-12.8784	10.0378	1.31358	14.9653
	790.9	-12.8722	10.1316	0.87661	14.7358
	790.8	-12.8574	10.2529	0.92107	14.5651
	790.7	-12.8444	10.3733	0.8367	14.5958
	790.6	-12.8275	10.4961	0.5428	14.7122
	790.5	-12.8042	10.6116	0.48492	14.8998
	790.4	-12.7911	10.7322	0.73721	15.1007
	790.3	-12.7762	10.8674	0.73151	15.3571
	790.2	-12.7577	10.9817	0.69415	15.187
	790.1	-12.7546	11.0765	0.36325	14.9777
	790	-12.7194	11.1475	0.24863	15.023
	789.9	-12.6804	11.1961	0.31453	15.2019
	789.8	-12.6568	11.2601	0.23866	15.1687
	789.7	-12.6574	11.3314	0.53129	15.3345
	789.6	-12.6598	11.3866	0.8243	15.6972
	789.5	-12.6618	11.4251	0.72129	15.536
	789.4	-12.6371	11.4555	0.54596	15.4151
	789.3	-12.6196	11.4518	0.2441	15.2107
	789.2	-12.5896	11.4421	0.44801	15.1632
	789.1	-12.537	11.4258	0.44903	15.1678
	789	-12.5006	11.4165	-0.08775	15.2577
	788.9	-12.5084	11.4318	0.36254	15.3234
	788.8	-12.5489	11.4414	0.51682	15.2974
	788.7	-12.6118	11.4252	0.21899	15.3427
	788.6	-12.6784	11.4043	0.28644	15.3203
	788.5	-12.7299	11.3735	0.13122	15.4289
	788.4	-12.7823	11.342	-0.1051	15.5587
	788.3	-12.8578	11.3304	-0.33064	15.5339
	788.2	-12.9722	11.3226	-0.24595	15.6423
	788.1	-13.0858	11.2994	-0.00247	15.6113
	788	-13.1917	11.2455	0.21665	15.7126
	787.9	-13.2969	11.1989	0.17643	16.0241
	787.8	-13.422	11.1565	0.01544	15.5965
	787.7	-13.5489	11.1303	-0.27244	15.4465
	787.6	-13.6688	11.0944	-0.32986	15.9316
	787.5	-13.7909	11.0699	-0.52755	15.7592
	787.4	-13.8905	11.0632	-0.48174	15.737
	787.3	-13.9486	11.0434	-0.44247	15.6091
	787.2	-13.9723	11.0277	-0.52617	15.7556
	787.1	-13.9834	11.0391	0.00507	16.1479
	787	-13.963	11.0661	-0.05347	15.8476
	786.9	-13.9582	11.1021	0.01446	15.9844
	786.8	-13.9759	11.1711	0.31297	16.0307
	786.7	-14.0024	11.2268	0.81619	16.4047
	786.6	-14.0454	11.2729	1.10168	16.6367
	786.5	-14.0836	11.3274	1.20685	16.774
	786.4	-14.1161	11.3819	0.56767	16.3221
	786.3	-14.1247	11.4451	0.6327	15.8852
	786.2	-14.104	11.5235	0.29558	15.7166
	786.1	-14.0636	11.6202	0.41641	15.7589
	786	-14.0277	11.7369	0.56727	15.7349
	785.9	-13.9773	11.8641	0.82875	16.0986
	785.8	-13.9148	11.9695	0.57198	15.7602
	785.7	-13.838	12.0683	0.44012	15.7761
	785.6	-13.7801	12.1721	0.65827	15.8827
	785.5	-13.7115	12.2879	0.32783	15.8767
	785.4	-13.6393	12.3765	0.49525	16.0918
	785.3	-13.5435	12.4679	0.69153	16.1897
	785.2	-13.4426	12.5536	0.46272	16.0949
	785.1	-13.3588	12.6623	0.72047	16.2718
	785	-13.2728	12.7805	0.86727	16.2686
	784.9	-13.1979	12.896	1.00504	16.4956
	784.8	-13.1476	13.0053	0.97632	16.6663
	784.7	-13.1037	13.1039	1.11589	16.8596
	784.6	-13.0698	13.203	1.54717	16.6755
	784.5	-13.043	13.306	1.32538	16.616
	784.4	-13.0067	13.4114	1.29933	16.5442
	784.3	-12.9523	13.478	1.53028	16.337
	784.2	-12.8999	13.5478	1.56812	16.1206
	784.1	-12.8532	13.6425	1.47192	16.1674
	784	-12.8121	13.731	1.60267	16.0777
	783.9	-12.7579	13.797	1.78996	16.3107
	783.8	-12.7019	13.8505	1.82424	16.1943
	783.7	-12.6498	13.9042	1.91425	16.2159
	783.6	-12.6044	13.9407	1.9236	15.9868
	783.5	-12.5623	13.9443	1.72571	15.7317
	783.4	-12.5255	13.93	1.47907	15.9056
	783.3	-12.4596	13.911	1.23546	15.8544
	783.2	-12.3655	13.8918	1.16211	15.8215
	783.1	-12.2494	13.9004	1.0599	15.867
	783	-12.1541	13.9188	1.10005	15.6991
	782.9	-12.0384	13.9383	1.31681	15.7754
	782.8	-11.9251	13.9401	0.82538	15.5941
	782.7	-11.8112	13.9254	0.8555	15.272
	782.6	-11.6986	13.9122	0.77619	15.296
	782.5	-11.6079	13.8798	0.66639	15.3308
	782.4	-11.4935	13.8422	0.63567	15.3403
	782.3	-11.383	13.8184	1.01941	15.7968
	782.2	-11.2686	13.8163	1.1195	15.639
	782.1	-11.1609	13.7967	1.44981	15.8238
	782	-11.0858	13.7802	1.07401	15.7696
	781.9	-11.0617	13.7627	1.13659	15.917
	781.8	-11.0623	13.764	0.95896	16.0147
	781.7	-11.0679	13.7547	1.04733	16.1696
	781.6	-11.078	13.7282	1.18652	16.0868
	781.5	-11.1071	13.7122	1.02136	15.9356
	781.4	-11.1458	13.7188	0.97524	15.585
	781.3	-11.1884	13.7166	1.19735	15.6699
	781.2	-11.2704	13.7138	0.88573	15.4835
	781.1	-11.375	13.7405	0.78197	15.539
	781	-11.5043	13.7904	0.96418	15.6386
	780.9	-11.6562	13.8414	0.7655	15.5619
	780.8	-11.8528	13.8988	0.4823	15.2635
	780.7	-12.0751	13.9343	0.59767	15.4265
	780.6	-12.3062	13.9312	0.62368	15.1595
	780.5	-12.5521	13.9367	1.00469	15.2112
	780.4	-12.795	13.9629	0.93939	15.1367
	780.3	-13.0162	13.997	1.11893	14.8347
	780.2	-13.2029	14.0502	1.25758	14.774
	780.1	-13.3623	14.1037	0.90406	14.9587
	780	-13.5191	14.169	1.02834	14.7157
	779.9	-13.6869	14.2232	0.9333	14.7281
	779.8	-13.8473	14.2529	0.79449	14.8825
	779.7	-14.0144	14.2684	0.98187	14.806
	779.6	-14.1888	14.2757	0.95899	14.8074
	779.5	-14.3382	14.2755	0.68713	14.571
	779.4	-14.438	14.256	0.70539	14.6144
	779.3	-14.5187	14.2485	0.56633	14.579
	779.2	-14.5843	14.2607	0.79203	14.5724
	779.1	-14.6439	14.2878	0.28643	14.5332
	779	-14.6967	14.3193	0.66985	14.5088
	778.9	-14.731	14.348	0.22733	14.0454
	778.8	-14.7591	14.3702	0.61135	14.2052
	778.7	-14.7687	14.3982	0.74677	14.3784
	778.6	-14.765	14.4129	0.57297	14.2319
	778.5	-14.7446	14.4061	-0.16921	14.1388
	778.4	-14.7272	14.4141	-0.33804	14.1634
	778.3	-14.7057	14.4295	-0.40368	13.6587
	778.2	-14.6888	14.4589	-0.40636	13.7268
	778.1	-14.6815	14.49	0.22055	14.1172
	778	-14.6457	14.5023	0.19915	14.3028
	777.9	-14.6339	14.5081	0.16471	14.3952
	777.8	-14.6444	14.5117	0.02553	14.2281
	777.7	-14.6972	14.5048	-0.17982	14.2248
	777.6	-14.7609	14.4802	-0.20998	14.2326
	777.5	-14.8113	14.4466	0.03176	14.4093
	777.4	-14.8595	14.4178	-0.06308	14.3941
	777.3	-14.8995	14.4033	-0.08601	14.3355
	777.2	-14.9406	14.3941	0.25283	14.4908
	777.1	-14.9792	14.406	0.29354	14.3869
	777	-15.042	14.404	0.07718	14.1128
	776.9	-15.1276	14.4227	0.38484	14.1563
	776.8	-15.214	14.4339	0.35946	14.0224
	776.7	-15.2925	14.4266	0.31354	13.9236
	776.6	-15.3863	14.4211	0.18744	13.9517
	776.5	-15.4622	14.4279	0.28546	13.854
	776.4	-15.5234	14.4386	-0.04297	13.5558
	776.3	-15.573	14.4634	-0.34074	13.4373
	776.2	-15.6143	14.5184	-0.3899	13.4511
	776.1	-15.6561	14.583	-0.33709	13.5234
	776	-15.688	14.675	-0.32316	13.7896
	775.9	-15.7103	14.7661	-0.07222	14.1876
	775.8	-15.7187	14.862	-0.43384	14.0712
	775.7	-15.715	14.9551	-0.6099	13.7848
	775.6	-15.7016	15.0481	-0.38553	13.9974
	775.5	-15.6971	15.1673	-0.34859	13.879
	775.4	-15.7067	15.2964	-0.57223	13.8038
	775.3	-15.7312	15.4336	-0.20087	14.0427
	775.2	-15.7579	15.5654	-0.37148	14.2143
	775.1	-15.8113	15.7072	-0.05896	14.3846
	775	-15.8596	15.8595	-0.57719	14.2952
	774.9	-15.9001	16.0125	-0.30571	14.3241
	774.8	-15.9716	16.1671	-0.13362	14.3253
	774.7	-16.0632	16.3255	0.15194	14.3231
	774.6	-16.1625	16.4566	0.44147	14.3283
	774.5	-16.249	16.5803	0.30859	14.1004
	774.4	-16.3425	16.6895	0.31954	14.4325
	774.3	-16.4434	16.791	0.68346	14.6203
	774.2	-16.5545	16.8882	0.80686	14.925
	774.1	-16.6743	16.973	0.93163	14.9525
	774	-16.8095	17.0616	1.20344	15.0016
	773.9	-16.9758	17.1394	1.17959	14.8441
	773.8	-17.1666	17.1891	1.06058	14.7262
	773.7	-17.3302	17.1914	0.72735	14.7022
	773.6	-17.4835	17.1598	0.62629	14.711
	773.5	-17.6461	17.1355	1.2709	15.2318
	773.4	-17.7864	17.1195	1.17038	15.0227
	773.3	-17.9433	17.092	1.41992	15.0234
	773.2	-18.1059	17.0616	1.44956	15.0503
	773.1	-18.2617	17.0231	1.41621	14.9296
	773	-18.4246	16.978	0.9271	14.9363
	772.9	-18.5757	16.9411	1.1495	15.074
	772.8	-18.7097	16.8955	1.10128	15.1758
	772.7	-18.8283	16.8408	1.10618	15.2555
	772.6	-18.9352	16.7893	0.80139	14.9023
	772.5	-19.0467	16.7457	1.13394	14.8045
	772.4	-19.1666	16.7016	1.45139	15.0435
	772.3	-19.2881	16.6469	1.31287	14.8953
	772.2	-19.3966	16.5873	1.17954	14.9084
	772.1	-19.4823	16.548	1.10042	15.1732
	772	-19.5559	16.5283	0.9037	15.1332
	771.9	-19.5912	16.5285	0.87606	14.8401
	771.8	-19.6114	16.5233	0.87427	14.9506
	771.7	-19.6172	16.5324	0.98698	14.7987
	771.6	-19.5912	16.5506	1.03105	14.5303
	771.5	-19.5402	16.5442	1.03145	14.6682
	771.4	-19.4884	16.5318	1.44373	14.744
	771.3	-19.4198	16.5309	1.15889	14.6621
	771.2	-19.3679	16.5278	1.62587	15.0108
	771.1	-19.3358	16.5523	1.5844	15.2445
	771	-19.2902	16.5763	1.03911	14.89
	770.9	-19.2381	16.5829	1.41129	14.9938
	770.8	-19.1916	16.584	1.2329	14.6256
	770.7	-19.1492	16.6057	1.39036	14.8606
	770.6	-19.0967	16.6315	0.73349	14.6074
	770.5	-19.0267	16.6438	0.82513	14.6859
	770.4	-18.9601	16.6373	1.28548	14.74
	770.3	-18.9104	16.6444	1.27509	14.8295
	770.2	-18.8889	16.6792	1.14669	15.0191
	770.1	-18.8753	16.7061	1.01035	14.9033
	770	-18.8779	16.7084	1.05515	14.7483
	769.9	-18.8858	16.7119	0.97139	14.8972
	769.8	-18.8763	16.7414	0.95303	14.8907
	769.7	-18.8443	16.7931	0.9489	14.8084
	769.6	-18.8363	16.8295	0.96725	15.0966
	769.5	-18.8565	16.8722	1.35251	15.3022
	769.4	-18.8807	16.9107	1.34099	15.3854
	769.3	-18.9226	16.9507	1.34497	15.1367
	769.2	-18.9907	16.9914	1.13828	14.9611
	769.1	-19.0636	17.0428	1.50433	15.0142
	769	-19.1509	17.0935	1.64132	15.2465
	768.9	-19.2209	17.1422	1.35216	14.969
	768.8	-19.3269	17.1953	1.36936	14.9488
	768.7	-19.4452	17.2719	1.35616	14.6504
	768.6	-19.5539	17.3344	1.18393	14.5558
	768.5	-19.649	17.3801	1.24757	14.5385
	768.4	-19.7629	17.4398	1.72763	14.6455
	768.3	-19.8708	17.5177	1.71521	14.6968
	768.2	-19.9751	17.5811	1.59025	14.6874
	768.1	-20.0946	17.6554	1.61687	14.6489
	768	-20.2307	17.7405	1.44715	14.5852
	767.9	-20.3375	17.8379	1.61071	14.9422
	767.8	-20.4341	17.9111	1.653	14.7192
	767.7	-20.5026	17.9724	1.50175	14.5852
	767.6	-20.549	18.0303	1.48721	14.4633
	767.5	-20.5701	18.0986	1.53477	14.4671
	767.4	-20.5767	18.1636	1.47812	14.3815
	767.3	-20.5626	18.2338	1.38547	14.4129
	767.2	-20.5654	18.304	1.25249	14.317
	767.1	-20.5354	18.4111	1.01777	14.2037
	767	-20.4888	18.5078	1.12614	14.1797
	766.9	-20.4609	18.6008	1.22063	14.1906
	766.8	-20.4214	18.6965	1.27088	14.2433
	766.7	-20.3537	18.7702	0.9501	14.1435
	766.6	-20.2881	18.8298	0.55288	13.8308
	766.5	-20.2183	18.894	0.62784	13.7182
	766.4	-20.16	18.9488	0.68192	13.8037
	766.3	-20.0721	18.9936	0.64426	13.7973
	766.2	-19.9887	19.0428	0.65729	13.7288
	766.1	-19.9143	19.1083	0.60833	13.6583
	766	-19.8719	19.1707	0.39374	13.6229
	765.9	-19.8371	19.2089	0.60276	13.5278
	765.8	-19.7866	19.2277	0.84535	13.5673
	765.7	-19.7446	19.2423	0.7656	13.5655
	765.6	-19.7276	19.2592	0.91464	13.6376
	765.5	-19.6896	19.2654	0.83496	13.4973
	765.4	-19.676	19.2321	0.63959	13.3657
	765.3	-19.6537	19.2118	0.99596	13.5762
	765.2	-19.6431	19.1712	1.27697	13.7952
	765.1	-19.638	19.135	1.21004	13.9152
	765	-19.634	19.1103	0.9923	13.7274
	764.9	-19.6208	19.1011	0.87763	13.7117
	764.8	-19.6175	19.0909	0.8561	13.6986
	764.7	-19.5948	19.0847	0.91165	13.6306
	764.6	-19.5967	19.0541	0.82188	13.5158
	764.5	-19.5648	19.0253	0.80712	13.5503
	764.4	-19.5134	18.9937	0.76962	13.5498
	764.3	-19.4739	18.9935	0.70225	13.4102
	764.2	-19.4517	19.029	1.04331	13.4528
	764.1	-19.4143	19.0619	0.88774	13.5174
	764	-19.3673	19.0837	0.71781	13.4469
	763.9	-19.3223	19.1264	0.61523	13.4115
	763.8	-19.2946	19.1827	1.00054	13.4463
	763.7	-19.274	19.2318	0.7614	13.2667
	763.6	-19.2563	19.2816	0.69836	13.3133
	763.5	-19.2293	19.3419	0.59521	13.2681
	763.4	-19.2124	19.4025	0.41374	13.2553
	763.3	-19.2339	19.4521	0.08591	13.1587
	763.2	-19.269	19.5008	0.29917	13.1798
	763.1	-19.2898	19.5496	0.11631	13.1946
	763	-19.3433	19.5958	0.35267	13.179
	762.9	-19.4049	19.6674	0.07574	13.1664
	762.8	-19.4906	19.7389	0.2536	13.3117
	762.7	-19.568	19.8149	0.15181	13.2819
	762.6	-19.6494	19.8669	0.02416	13.0833
	762.5	-19.7608	19.9057	-0.38111	12.8548
	762.4	-19.9018	19.9428	-0.38606	12.6598
	762.3	-20.0536	19.9545	-0.19051	12.7715
	762.2	-20.2185	19.9325	-0.31949	12.8427
	762.1	-20.3642	19.9148	-0.4276	12.8457
	762	-20.5321	19.9128	-0.346	12.8673
	761.9	-20.7298	19.9194	-0.30701	12.8963
	761.8	-20.9375	19.9061	-0.16358	13.169
	761.7	-21.1512	19.8761	-0.18564	13.2306
	761.6	-21.3694	19.8495	-0.19049	13.243
	761.5	-21.6218	19.8092	-0.33452	13.201
	761.4	-21.8831	19.7527	-0.1071	13.3318
	761.3	-22.1304	19.681	-0.2847	13.2696
	761.2	-22.3712	19.5987	-0.4113	13.0886
	761.1	-22.6069	19.5148	-0.73326	13.0999
	761	-22.8576	19.4345	-0.65685	12.9275
	760.9	-23.1073	19.3724	-0.47675	13.0763
	760.8	-23.3303	19.3305	-0.5739	12.854
	760.7	-23.5355	19.2882	-0.37822	12.8029
	760.6	-23.727	19.2512	-0.59538	12.7866
	760.5	-23.9097	19.2278	-0.33366	12.9572
	760.4	-24.0941	19.2184	-0.16834	13.0094
	760.3	-24.2651	19.1941	-0.64435	12.8564
	760.2	-24.4308	19.1884	-0.36351	13.1775
	760.1	-24.583	19.2085	-0.58683	13.0274
	760	-24.709	19.2355	-0.66309	12.8812
	759.9	-24.8328	19.2597	-0.71485	12.7254
	759.8	-24.9494	19.3147	-0.78207	12.7905
	759.7	-25.0587	19.3922	-0.84845	12.8313
	759.6	-25.1742	19.4772	-1.16847	12.6441
	759.5	-25.3078	19.5622	-1.41448	12.6027
	759.4	-25.4204	19.6487	-1.47931	12.7541
	759.3	-25.4933	19.7355	-1.37647	13.1105
	759.2	-25.5375	19.8386	-1.27971	13.2998
	759.1	-25.612	19.9547	-1.30061	13.2019
	759	-25.6758	20.1177	-1.54092	13.1392
	758.9	-25.746	20.2883	-1.83528	13.0293
	758.8	-25.8243	20.4804	-1.84464	13.0664
	758.7	-25.8705	20.6694	-1.88593	13.172
	758.6	-25.9062	20.8443	-2.03555	13.174
	758.5	-25.9246	21.0174	-1.90232	13.3223
	758.4	-25.9357	21.1852	-2.03789	13.2743
	758.3	-25.9533	21.3678	-1.9416	13.2896
	758.2	-25.96	21.5593	-1.96241	13.2669
	758.1	-25.9649	21.7282	-1.81153	13.5018
	758	-25.9682	21.8887	-1.54065	13.6727
	757.9	-25.9679	22.0458	-1.58749	13.7261
	757.8	-25.9586	22.2038	-1.31588	13.7517
	757.7	-25.9719	22.3482	-1.41383	13.7335
	757.6	-26.013	22.4881	-1.50168	13.8187
	757.5	-26.0665	22.6249	-1.31919	13.7995
	757.4	-26.1104	22.745	-1.33728	14.185
	757.3	-26.1626	22.8295	-1.51033	14.2229
	757.2	-26.2153	22.8957	-1.637	14.2848
	757.1	-26.2777	22.9456	-1.65875	14.3828
	757	-26.3284	22.9926	-1.81436	14.3955
	756.9	-26.3672	23.0298	-1.96784	14.3835
	756.8	-26.4265	23.0563	-1.9666	14.4927
	756.7	-26.5058	23.0837	-1.95645	14.4216
	756.6	-26.5745	23.0949	-1.86032	14.504
	756.5	-26.6463	23.0877	-1.9984	14.7069
	756.4	-26.7125	23.0752	-1.75417	14.8679
	756.3	-26.7643	23.0544	-1.72293	15.2581
	756.2	-26.8358	23.0367	-1.72337	15.3737
	756.1	-26.9113	23.0316	-1.71292	15.4021
	756	-26.9857	23.0176	-1.44184	15.5917
	755.9	-27.0469	23.008	-1.21654	15.75
	755.8	-27.0962	22.9823	-1.52292	15.8209
	755.7	-27.1663	22.967	-1.44113	15.8017
	755.6	-27.2387	22.9815	-1.41352	15.797
	755.5	-27.3177	22.9974	-1.13619	15.8309
	755.4	-27.4074	23.0036	-1.35032	15.7236
	755.3	-27.5177	23.0179	-1.12265	15.8143
	755.2	-27.6199	23.0346	-1.31824	15.8262
	755.1	-27.7264	23.0475	-1.53204	15.5829
	755	-27.8142	23.0559	-1.49851	15.5918
	754.9	-27.8962	23.0682	-1.50707	15.6253
	754.8	-27.9667	23.1049	-1.38981	15.5939
	754.7	-28.0437	23.1697	-1.11239	15.7928
	754.6	-28.1132	23.2537	-0.97474	15.7732
	754.5	-28.186	23.3314	-0.88297	15.8951
	754.4	-28.28	23.4148	-1.04648	15.9584
	754.3	-28.3792	23.5029	-1.42449	15.8097
	754.2	-28.4771	23.5661	-1.50552	15.7949
	754.1	-28.5626	23.6317	-1.56581	15.7271
	754	-28.6411	23.6831	-1.72055	15.585
	753.9	-28.7104	23.7451	-1.64341	15.6181
	753.8	-28.7651	23.8162	-1.62444	15.7921
	753.7	-28.7967	23.9023	-1.71736	15.6996
	753.6	-28.8338	24.0027	-1.69684	15.5784
	753.5	-28.8748	24.1264	-1.88092	15.6062
	753.4	-28.9266	24.251	-2.02853	15.6064
	753.3	-28.999	24.3802	-2.36448	15.3561
	753.2	-29.0699	24.5006	-2.25156	15.4473
	753.1	-29.1364	24.611	-2.42269	15.5376
	753	-29.2045	24.7214	-2.53727	15.2997
	752.9	-29.262	24.8287	-2.40933	15.1864
	752.8	-29.3143	24.9339	-2.69352	15.0686
	752.7	-29.3631	25.0504	-2.89705	14.9534
	752.6	-29.3919	25.1811	-2.54815	15.1256
	752.5	-29.4412	25.3241	-2.28185	15.0382
	752.4	-29.4962	25.4899	-2.16267	14.9472
	752.3	-29.5528	25.6628	-2.14865	14.9801
	752.2	-29.6193	25.8122	-2.13364	15.0064
	752.1	-29.7162	25.9611	-2.23856	15.2597
	752	-29.8219	26.1073	-2.34469	15.0363
	751.9	-29.9361	26.2481	-2.27461	15.1319
	751.8	-30.0469	26.3867	-2.1308	15.0454
	751.7	-30.1457	26.5264	-1.98188	15.1738
	751.6	-30.2385	26.6735	-2.10491	15.1858
	751.5	-30.3298	26.8319	-1.81783	15.324
	751.4	-30.421	26.9876	-2.08763	14.9389
	751.3	-30.5345	27.1387	-2.02617	14.831
	751.2	-30.6702	27.2985	-2.12952	14.7555
	751.1	-30.8031	27.4473	-2.07004	14.9862
	751	-30.9371	27.5834	-1.97305	15.1319
	750.9	-31.0855	27.7168	-1.79388	15.2734
	750.8	-31.2179	27.847	-1.75893	15.181
	750.7	-31.3402	27.9663	-1.64991	15.1531
	750.6	-31.4765	28.0878	-1.66257	15.1751
	750.5	-31.5938	28.2115	-1.72008	15.1109
	750.4	-31.6939	28.3244	-1.96292	15.1323
	750.3	-31.7881	28.4542	-1.87099	15.271
	750.2	-31.8851	28.5864	-1.91933	15.2404
	750.1	-31.9918	28.7194	-2.03404	15.2401
	750	-32.1043	28.8536	-1.88147	15.2686
	749.9	-32.2347	28.9691	-1.86455	15.3118
	749.8	-32.3799	29.0678	-1.97312	15.2444
	749.7	-32.5276	29.1597	-1.79827	15.1467
	749.6	-32.6447	29.2307	-1.82107	15.2696
	749.5	-32.7451	29.2953	-1.6124	15.2571
	749.4	-32.845	29.3691	-1.63101	14.9914
	749.3	-32.949	29.4548	-1.78679	14.9171
	749.2	-33.0558	29.5476	-1.60879	15.0917
	749.1	-33.1611	29.6382	-1.6196	15.2809
	749	-33.2715	29.7242	-1.62028	15.1123
	748.9	-33.3842	29.8086	-1.35488	15.1827
	748.8	-33.5037	29.8959	-1.31964	15.2258
	748.7	-33.6427	29.9708	-1.42131	15.1225
	748.6	-33.7834	30.0299	-1.25127	15.1669
	748.5	-33.9291	30.0812	-1.16122	15.1086
	748.4	-34.0553	30.1324	-1.29138	14.9523
	748.3	-34.1717	30.1861	-1.11174	14.9154
	748.2	-34.2894	30.2548	-1.06322	14.8959
	748.1	-34.3979	30.3328	-1.09207	14.7703
	748	-34.5093	30.4237	-1.2066	14.6042
	747.9	-34.6376	30.544	-1.37047	14.2177
	747.8	-34.7639	30.6556	-1.39529	13.879
	747.7	-34.877	30.753	-1.39451	13.968
	747.6	-34.9901	30.8334	-1.55883	13.7506
	747.5	-35.1089	30.9078	-1.70115	13.4979
	747.4	-35.2191	30.9812	-1.53153	13.5291
	747.3	-35.3299	31.0529	-1.69459	13.665
	747.2	-35.4401	31.1413	-1.76339	13.8647
	747.1	-35.5573	31.2362	-1.52567	14.1854
	747	-35.6752	31.3368	-1.55832	14.3913
	746.9	-35.7727	31.4338	-1.56105	14.5935
	746.8	-35.8562	31.5231	-1.35869	14.7625
	746.7	-35.9518	31.6149	-1.17831	14.6381
	746.6	-36.0663	31.7029	-1.22591	14.7567
	746.5	-36.1669	31.7884	-1.54432	14.6419
	746.4	-36.2589	31.8681	-1.45389	14.7646
	746.3	-36.3409	31.9402	-1.62281	14.764
	746.2	-36.4102	32.0102	-1.5694	14.6638
	746.1	-36.479	32.0921	-1.44637	14.5335
	746	-36.5342	32.1825	-1.21789	14.636
	745.9	-36.5761	32.2736	-1.18589	14.6195
	745.8	-36.6197	32.3642	-1.07077	14.6357
	745.7	-36.659	32.4525	-1.14899	14.7529
	745.6	-36.6955	32.524	-1.05153	14.5407
	745.5	-36.7366	32.5781	-0.74334	14.7248
	745.4	-36.7645	32.6236	-0.55378	14.9997
	745.3	-36.7946	32.6716	-0.61999	15.0298
	745.2	-36.8461	32.7285	-0.63653	14.9058
	745.1	-36.8985	32.7908	-0.48434	15.005
	745	-36.9385	32.8519	-0.17279	15.0814
	744.9	-36.9725	32.9203	-0.31499	15.3439
	744.8	-36.9974	32.9887	-0.28262	15.5065
	744.7	-37.0178	33.0536	-0.17732	15.478
	744.6	-37.0361	33.1205	-0.2777	15.3565
	744.5	-37.0602	33.187	-0.24257	15.4522
	744.4	-37.0994	33.2497	-0.14361	15.5895
	744.3	-37.159	33.3078	-0.03375	15.6201
	744.2	-37.2318	33.3652	-0.03996	15.6224
	744.1	-37.3083	33.4192	0.16867	15.6202
	744	-37.3969	33.476	0.23066	15.7438
	743.9	-37.4905	33.5428	0.53465	15.6362
	743.8	-37.5896	33.6164	0.27071	15.6529
	743.7	-37.696	33.6871	0.29298	15.669
	743.6	-37.8056	33.7566	0.42407	15.4929
	743.5	-37.9262	33.8202	0.18706	15.4315
	743.4	-38.0602	33.8831	0.37594	15.7112
	743.3	-38.1998	33.9359	0.2975	15.7782
	743.2	-38.3445	33.9895	0.14813	15.5979
	743.1	-38.5048	34.054	0.17461	15.4272
	743	-38.6794	34.1241	0.05913	15.3289
	742.9	-38.8744	34.1887	0.00584	15.27
	742.8	-39.077	34.2538	0.01818	15.3809
	742.7	-39.2765	34.3191	-0.15215	15.3144
	742.6	-39.4767	34.3898	-0.27653	15.4242
	742.5	-39.6773	34.4626	-0.0964	15.4692
	742.4	-39.8794	34.5395	0.1271	15.5649
	742.3	-40.0901	34.6234	-0.01227	15.4207
	742.2	-40.305	34.709	-0.14567	15.4047
	742.1	-40.5239	34.7945	-0.35098	15.3527
	742	-40.7434	34.8849	-0.14409	15.5652
	741.9	-40.9606	34.9838	-0.28734	15.6433
	741.8	-41.1701	35.0981	-0.24987	15.588
	741.7	-41.371	35.2255	-0.08687	15.6281
	741.6	-41.5628	35.3712	0.01081	15.9032
	741.5	-41.7616	35.5236	0.10472	16.0527
	741.4	-41.9676	35.6798	0.19605	16.0342
	741.3	-42.1677	35.8347	0.27584	15.9397
	741.2	-42.3605	35.9965	0.40717	15.9559
	741.1	-42.5477	36.1599	0.60893	16.1314
	741	-42.7371	36.333	0.46036	15.9169
	740.9	-42.9308	36.5158	0.61953	16.1002
	740.8	-43.131	36.7118	0.64132	16.1899
	740.7	-43.3358	36.9055	0.93368	16.3358
	740.6	-43.5326	37.0924	0.96141	16.3358
	740.5	-43.7208	37.2785	0.70199	16.2635
	740.4	-43.9002	37.4709	0.68265	16.4254
	740.3	-44.0716	37.6613	0.95668	16.5879
	740.2	-44.2402	37.8476	0.88376	16.5513
	740.1	-44.4019	38.034	0.98087	16.9114
	740	-44.5634	38.2181	1.00048	16.8809
	739.9	-44.7308	38.3954	0.79425	16.8452
	739.8	-44.8923	38.5729	0.83653	16.9115
	739.7	-45.0525	38.75	0.92704	16.9841
	739.6	-45.2103	38.9375	0.92429	16.9859
	739.5	-45.3746	39.1264	0.8754	16.8689
	739.4	-45.5414	39.3149	1.03926	16.8527
	739.3	-45.7015	39.4946	1.08051	16.8684
	739.2	-45.8512	39.6575	1.08581	16.7973
	739.1	-45.9993	39.8144	1.24198	16.6469
	739	-46.142	39.9776	1.28403	16.5887
	738.9	-46.2812	40.1465	1.35369	16.6311
	738.8	-46.4277	40.3181	1.31636	16.6745
	738.7	-46.5796	40.494	1.39816	16.6507
	738.6	-46.7363	40.6748	1.53684	16.6342
	738.5	-46.8913	40.8517	1.35939	16.3468
	738.4	-47.0521	41.0268	1.73199	16.3226
	738.3	-47.2172	41.2019	1.47385	16.162
	738.2	-47.3884	41.3747	1.29123	16.1463
	738.1	-47.5608	41.5479	1.40932	16.2639
	738	-47.7339	41.7194	1.52943	16.2965
	737.9	-47.9052	41.8869	1.92872	16.4712
	737.8	-48.079	42.0573	2.07623	16.3501
	737.7	-48.2486	42.2308	2.09424	16.4174
	737.6	-48.4185	42.404	2.04676	16.4758
	737.5	-48.5897	42.5898	1.88239	16.2392
	737.4	-48.7569	42.7805	1.90008	16.2164
	737.3	-48.9271	42.9718	2.02597	16.2102
	737.2	-49.0954	43.163	1.98961	16.2091
	737.1	-49.2707	43.3526	1.88077	16.1648
	737	-49.4419	43.5363	1.60179	16.0491
	736.9	-49.6154	43.7159	1.68661	16.0431
	736.8	-49.7965	43.8944	1.66248	15.9591
	736.7	-49.9858	44.0752	2.12956	16.154
	736.6	-50.1762	44.2558	1.99353	16.0918
	736.5	-50.3667	44.431	2.21565	16.2937
	736.4	-50.5615	44.5995	2.19213	16.2491
	736.3	-50.7589	44.7678	1.98752	15.9604
	736.2	-50.9618	44.9363	2.01169	15.9337
	736.1	-51.169	45.1025	1.9904	15.7095
	736	-51.3841	45.2715	2.01183	15.7532
	735.9	-51.6081	45.436	2.29796	15.8429
	735.8	-51.8336	45.5945	1.90103	15.8141
	735.7	-52.0623	45.7514	1.65637	15.7139
	735.6	-52.2924	45.9082	2.00333	15.8376
	735.5	-52.5192	46.0648	1.8282	15.8944
	735.4	-52.7463	46.2247	1.92936	16.0732
	735.3	-52.9771	46.3885	2.05044	15.9412
	735.2	-53.2113	46.5552	2.14963	15.8645
	735.1	-53.4529	46.7232	2.12487	15.7971
	735	-53.6975	46.8816	1.84855	15.8828
	734.9	-53.9506	47.038	2.08257	16.0785
	734.8	-54.2025	47.1991	2.33488	16.3397
	734.7	-54.4545	47.3642	2.20317	16.3253
	734.6	-54.7006	47.524	2.15715	16.321
	734.5	-54.9484	47.6887	2.107	16.2463
	734.4	-55.1914	47.8549	2.40972	16.3121
	734.3	-55.435	48.0239	2.48716	16.2102
	734.2	-55.6787	48.1985	2.05476	16.1386
	734.1	-55.9291	48.3737	2.17989	16.2396
	734	-56.171	48.5527	2.21096	16.1899
	733.9	-56.4073	48.7382	2.11536	16.1117
	733.8	-56.6446	48.9288	1.95311	15.7882
	733.7	-56.8784	49.1208	2.09277	15.6387
	733.6	-57.1066	49.3163	1.97136	15.6499
	733.5	-57.3311	49.515	1.70615	15.4271
	733.4	-57.5428	49.7207	1.77279	15.3426
	733.3	-57.744	49.9355	1.82195	15.2791
	733.2	-57.9347	50.1614	1.69477	15.2274
	733.1	-58.1246	50.3957	1.54035	15.1113
	733	-58.3185	50.6428	1.32091	15.0165
	732.9	-58.5102	50.8951	1.20651	14.97
	732.8	-58.7003	51.1445	1.13411	14.7947
	732.7	-58.897	51.4001	1.05283	14.7582
	732.6	-59.0908	51.6605	0.96443	14.5643
	732.5	-59.2853	51.9239	1.1024	14.7422
	732.4	-59.4766	52.1894	1.03521	14.8399
	732.3	-59.675	52.4548	0.80652	14.7057
	732.2	-59.8778	52.7209	0.98954	14.6326
	732.1	-60.092	52.9916	0.86311	14.8364
	732	-60.3106	53.2634	0.91249	14.675
	731.9	-60.5353	53.5336	0.91861	14.6582
	731.8	-60.7693	53.8017	0.93396	14.6583
	731.7	-61.0107	54.072	0.87397	14.6828
	731.6	-61.2511	54.3426	1.17763	14.8587
	731.5	-61.5	54.6067	1.33917	14.7931
	731.4	-61.7575	54.8633	1.24477	14.7977
	731.3	-62.0178	55.1088	1.20436	14.6375
	731.2	-62.2841	55.3519	0.94758	14.6805
	731.1	-62.5593	55.594	1.06661	14.8399
	731	-62.8351	55.8292	1.19357	14.9486
	730.9	-63.1168	56.0628	1.03297	14.882
	730.8	-63.3994	56.2997	0.99264	14.9159
	730.7	-63.6953	56.5337	0.98379	15.1374
	730.6	-64.001	56.7638	0.93561	15.1813
	730.5	-64.3115	56.9863	1.15533	15.2008
	730.4	-64.6189	57.2032	1.17242	15.2524
	730.3	-64.9276	57.4208	0.72197	15.0424
	730.2	-65.2379	57.6389	0.34656	15.0727
	730.1	-65.5438	57.8591	0.04887	15.0392
	730	-65.8542	58.0736	0.17527	15.0879
	729.9	-66.1763	58.2928	0.06547	15.1565
	729.8	-66.5014	58.5177	0.09879	15.2717
	729.7	-66.8307	58.7426	0.03022	15.2807
	729.6	-67.1603	58.9743	0.16247	15.4073
	729.5	-67.4916	59.2084	0.49311	15.5577
	729.4	-67.8285	59.4467	0.47045	15.6852
	729.3	-68.1625	59.6913	0.69342	15.5853
	729.2	-68.4962	59.9357	0.50487	15.6405
	729.1	-68.8322	60.1842	0.46894	15.6893
	729	-69.165	60.4407	0.123	15.4222
	728.9	-69.5015	60.7093	0.0166	15.4939
	728.8	-69.8423	60.9907	-0.11957	15.3851
	728.7	-70.1866	61.2748	-0.31721	15.3929
	728.6	-70.5285	61.5641	-0.2905	15.4449
	728.5	-70.8723	61.8575	-0.17166	15.5558
	728.4	-71.2248	62.1602	-0.13613	15.509
	728.3	-71.5833	62.468	-0.27635	15.2618
	728.2	-71.9351	62.7755	-0.29375	15.1112
	728.1	-72.2799	63.0842	-0.31588	15.1516
	728	-72.6273	63.4003	-0.1504	15.2674
	727.9	-72.9802	63.7247	-0.10832	15.284
	727.8	-73.3315	64.0545	-0.28386	15.0432
	727.7	-73.6813	64.3878	-0.28402	15.0943
	727.6	-74.0396	64.7245	-0.42592	15.1696
	727.5	-74.3982	65.0682	-0.77754	15.0437
	727.4	-74.7549	65.4148	-0.68024	15.1024
	727.3	-75.1126	65.7585	-0.70555	15.0643
	727.2	-75.4668	66.1028	-0.57101	15.0224
	727.1	-75.8146	66.446	-0.6454	14.9839
	727	-76.1615	66.7947	-0.4915	14.8293
	726.9	-76.5071	67.1481	-0.40225	14.9421
	726.8	-76.8503	67.5027	-0.20351	14.9231
	726.7	-77.1944	67.8547	-0.29261	14.849
	726.6	-77.5428	68.2097	-0.28979	14.9897
	726.5	-77.9066	68.5697	-0.19164	14.9963
	726.4	-78.2735	68.9285	-0.19002	14.8611
	726.3	-78.6419	69.2817	-0.12752	14.8164
	726.2	-79.0098	69.6291	-0.07505	14.9088
	726.1	-79.3801	69.975	0.03603	15.0546
	726	-79.7532	70.3216	-0.01725	14.985
	725.9	-80.1263	70.6656	0.18141	14.9952
	725.8	-80.5017	71.0045	-4.11e-05	15.0502
	725.7	-80.8859	71.3413	-0.34283	14.836
	725.6	-81.2759	71.6839	-0.35857	14.8654
	725.5	-81.673	72.0271	-0.39553	14.9969
	725.4	-82.0863	72.3641	-0.59545	15.032
	725.3	-82.5118	72.7006	-0.56648	14.9526
	725.2	-82.9451	73.0313	-0.71493	14.8702
	725.1	-83.381	73.3611	-0.75676	14.8698
	725	-83.8171	73.6982	-0.45989	14.9117
	724.9	-84.2537	74.0382	-0.41411	15.0754
	724.8	-84.6866	74.3761	-0.41918	15.049
	724.7	-85.1275	74.7193	-0.33041	15.1585
	724.6	-85.5795	75.0696	-0.48019	15.0846
	724.5	-86.0381	75.4216	-0.49561	15.1575
	724.4	-86.5008	75.7771	-0.25849	15.195
	724.3	-86.9684	76.1377	-0.26313	15.0266
	724.2	-87.4409	76.5093	-0.28702	14.999
	724.1	-87.9179	76.8834	-0.31937	15.0497
	724	-88.3907	77.2557	-0.70276	14.8707
	723.9	-88.8607	77.6287	-0.678	14.8072
	723.8	-89.3276	78.0163	-0.79787	14.9599
	723.7	-89.7916	78.4199	-0.55184	14.9005
	723.6	-90.2646	78.8314	-0.55943	15.0025
	723.5	-90.7438	79.2583	-0.78744	14.8647
	723.4	-91.2281	79.6873	-0.72082	14.8847
	723.3	-91.713	80.1184	-0.77325	14.9708
	723.2	-92.2028	80.5557	-0.87138	14.9497
	723.1	-92.6987	81.0048	-1.01307	14.8355
	723	-93.1851	81.4528	-0.70794	14.9816
	722.9	-93.6632	81.9067	-1.03699	14.901
	722.8	-94.1439	82.3717	-1.1015	14.7175
	722.7	-94.6271	82.8479	-0.94505	14.7148
	722.6	-95.1167	83.3313	-0.77788	14.8373
	722.5	-95.617	83.8157	-0.85089	14.7619
	722.4	-96.124	84.3064	-1.02337	14.7906
	722.3	-96.6468	84.8094	-1.15324	14.7833
	722.2	-97.1768	85.3153	-0.91822	14.808
	722.1	-97.7133	85.8166	-0.67997	14.8653
	722	-98.251	86.3203	-0.54683	14.8429
	721.9	-98.7925	86.8312	-0.17528	14.8679
	721.8	-99.3392	87.348	-0.51722	14.8876
	721.7	-99.8934	87.8704	-0.71142	14.6849
	721.6	-100.452	88.4014	-0.66217	14.5442
	721.5	-101.022	88.937	-0.65091	14.5215
	721.4	-101.609	89.4799	-0.72892	14.379
	721.3	-102.213	90.0267	-0.92204	14.374
	721.2	-102.837	90.5757	-0.89855	14.3107
	721.1	-103.469	91.121	-0.874	14.2505
	721	-104.107	91.6566	-0.68709	14.2115
	720.9	-104.751	92.1964	-0.52227	14.1887
	720.8	-105.402	92.7474	-0.29939	14.2973
	720.7	-106.058	93.3071	-0.14189	14.4869
	720.6	-106.721	93.8626	0.06974	14.5537
	720.5	-107.398	94.4227	0.03045	14.4713
	720.4	-108.089	94.9882	-0.00423	14.524
	720.3	-108.794	95.5536	0.01291	14.426
	720.2	-109.507	96.119	-0.17675	14.4559
	720.1	-110.231	96.687	-0.03115	14.7814
	720	-110.962	97.2565	-0.24965	14.4989
	719.9	-111.697	97.8253	-0.34927	14.4792
	719.8	-112.431	98.3951	-0.38254	14.5018
	719.7	-113.165	98.9724	-0.16823	14.601
	719.6	-113.9	99.5574	-0.18302	14.5152
	719.5	-114.641	100.149	0.000873	14.7007
	719.4	-115.394	100.747	0.3351	14.8078
	719.3	-116.156	101.348	0.32042	14.7805
	719.2	-116.924	101.95	0.33325	14.8271
	719.1	-117.699	102.551	0.11897	14.806
	719	-118.474	103.157	0.11617	14.751
	718.9	-119.246	103.77	-0.01583	14.6261
	718.8	-120.016	104.391	0.145	14.7174
	718.7	-120.78	105.02	0.09137	14.8055
	718.6	-121.547	105.662	-0.16907	14.757
	718.5	-122.322	106.314	-0.21861	14.5843
	718.4	-123.101	106.976	-0.00982	14.7256
	718.3	-123.894	107.642	0.00663	14.7927
	718.2	-124.695	108.318	0.00255	14.7533
	718.1	-125.506	109	-0.04056	14.6613
	718	-126.329	109.688	-0.10738	14.5939
	717.9	-127.157	110.385	-0.27116	14.5884
	717.8	-127.983	111.086	-0.25766	14.5585
	717.7	-128.811	111.797	0.18279	14.9578
	717.6	-129.643	112.517	0.27093	15.1027
	717.5	-130.481	113.247	0.28522	14.9463
	717.4	-131.325	113.988	0.42839	14.9514
	717.3	-132.175	114.736	0.42522	14.8305
	717.2	-133.045	115.485	0.58356	15.049
	717.1	-133.932	116.236	0.53434	14.878
	717	-134.825	116.986	0.31841	14.8281
	716.9	-135.719	117.733	0.02671	14.7558
	716.8	-136.617	118.48	-0.00544	14.7071
	716.7	-137.522	119.229	-0.09728	14.6411
	716.6	-138.43	119.98	-0.04105	14.6431
	716.5	-139.345	120.731	-0.26513	14.5813
	716.4	-140.268	121.481	-0.37592	14.5249
	716.3	-141.204	122.224	-0.59548	14.5633
	716.2	-142.149	122.962	-0.59859	14.6613
	716.1	-143.1	123.695	-0.58701	14.6594
	716	-144.05	124.427	-0.63545	14.5758
	715.9	-145.003	125.152	-0.46872	14.5721
	715.8	-145.95	125.874	-0.07158	14.8651
	715.7	-146.892	126.584	-0.35209	14.8158
	715.6	-147.823	127.288	-0.29613	14.7596
	715.5	-148.736	127.995	-0.37249	14.8003
	715.4	-149.64	128.694	-0.30843	14.713
	715.3	-150.532	129.388	-0.18168	14.704
	715.2	-151.412	130.07	-0.34718	14.6121
	715.1	-152.276	130.732	-0.45287	14.453
	715	-153.121	131.378	-0.32029	14.4136
	714.9	-153.942	131.997	-0.11293	14.5459
	714.8	-154.738	132.587	-0.2589	14.496
	714.7	-155.49	133.15	-0.00424	14.414
	714.6	-156.193	133.686	-0.07875	14.4439
	714.5	-156.846	134.192	0.0447	14.4729
	714.4	-157.445	134.658	-0.05188	14.3646
	714.3	-157.989	135.081	-0.12172	14.3661
	714.2	-158.472	135.453	-0.0711	14.3413
	714.1	-158.891	135.771	-0.12901	14.3362
	714	-159.235	136.025	0.35109	14.4204
	713.9	-159.489	136.207	0.26551	14.4296
	713.8	-159.642	136.307	-0.02364	14.3339
	713.7	-159.684	136.323	-0.05114	14.3691
	713.6	-159.603	136.243	0.05616	14.4926
	713.5	-159.392	136.061	-0.01238	14.3244
	713.4	-159.039	135.766	0.10529	14.3386
	713.3	-158.535	135.347	0.20289	14.4268
	713.2	-157.873	134.807	0.29258	14.3935
	713.1	-157.033	134.129	0.20989	14.3622
	713	-156.013	133.293	0.00629	14.2529
	712.9	-154.793	132.288	0.27939	14.2457
	712.8	-153.363	131.104	0.36818	14.3235
	712.7	-151.71	129.726	0.58902	14.4673
	712.6	-149.806	128.144	0.40214	14.4853
	712.5	-147.638	126.346	0.37856	14.6149
	712.4	-145.197	124.322	-0.12128	14.4929
	712.3	-142.469	122.06	-0.22994	14.2777
	712.2	-139.445	119.543	-0.35041	14.2481
	712.1	-136.114	116.76	-0.45201	14.1484
	712	-132.469	113.698	-0.62005	14.0971
	711.9	-128.487	110.348	-0.54823	14.3109
	711.8	-124.159	106.691	-0.37891	14.3622
	711.7	-119.47	102.724	-0.49449	14.271
	711.6	-114.396	98.4303	-0.31854	14.3016
	711.5	-108.927	93.79	-0.12817	14.5739
	711.4	-103.053	88.8051	-0.03295	14.6031
	711.3	-96.7721	83.4717	-0.11414	14.5512
	711.2	-90.0732	77.7771	-0.07645	14.6158
	711.1	-82.9499	71.7139	-0.01104	14.5908
	711	-75.3914	65.2734	0.0205	14.4877
	710.9	-67.3988	58.4438	-0.08238	14.4562
	710.8	-58.9597	51.2175	-0.10735	14.5034
	710.7	-50.0569	43.5808	0.14584	14.621
	710.6	-40.6929	35.5297	0.09389	14.5817
	710.5	-30.8567	27.0728	0.12302	14.6132
	710.4	-20.5369	18.202	0.20895	14.6507
	710.3	-9.73921	8.91237	0.0952	14.6786
	710.2	1.54083	-0.789269	0.01068	14.5993
	710.1	13.3036	-10.9111	0.12033	14.5227
	710	25.5492	-21.4605	0.15355	14.7369
	709.9	38.2754	-32.4299	-0.02727	14.5207
	709.8	51.4771	-43.8179	0.15624	14.5401
	709.7	65.1522	-55.6231	0.13586	14.4325
	709.6	79.3103	-67.8549	0.36621	14.5219
	709.5	93.9435	-80.5087	0.445	14.6344
	709.4	109.039	-93.5734	0.41366	14.6467
	709.3	124.604	-107.036	0.27616	14.4688
	709.2	140.641	-120.894	-0.1013	14.2124
	709.1	157.128	-135.145	0.07397	14.1741
	709	174.04	-149.767	0.21675	14.0845
	708.9	191.363	-164.759	0.09937	14.2433
	708.8	209.096	-180.125	0.04926	14.1923
	708.7	227.223	-195.851	0.26069	14.3353
	708.6	245.725	-211.92	0.35653	14.3857
	708.5	264.586	-228.327	0.55659	14.573
	708.4	283.795	-245.042	0.71407	14.7695
	708.3	303.331	-262.053	0.67887	14.742
	708.2	323.169	-279.343	0.68871	14.7287
	708.1	343.29	-296.896	0.84943	14.6735
	708	363.669	-314.7	0.99707	14.6088
	707.9	384.275	-332.733	0.61703	14.4806
	707.8	405.087	-350.974	0.65088	14.5674
	707.7	426.082	-369.414	0.75745	14.5401
	707.6	447.232	-388.037	0.82298	14.6636
	707.5	468.497	-406.807	1.02361	14.7612
	707.4	489.846	-425.701	0.87577	14.6423
	707.3	511.258	-444.705	0.91169	14.7119
	707.2	532.703	-463.786	1.1482	14.8918
	707.1	554.138	-482.912	1.02354	14.8958
	707	575.547	-502.069	1.18703	15.0915
	706.9	596.894	-521.242	0.93399	14.9973
	706.8	618.137	-540.416	0.81535	14.9376
	706.7	639.244	-559.561	0.77002	14.8384
	706.6	660.187	-578.658	0.54831	14.855
	706.5	680.952	-597.692	0.85652	15.0855
	706.4	701.507	-616.65	0.66632	15.1678
	706.3	721.809	-635.492	0.68671	15.3132
	706.2	741.826	-654.199	0.7842	15.4038
	706.1	761.543	-672.767	0.63057	15.3012
	706	780.918	-691.154	0.67295	15.2461
	705.9	799.912	-709.35	0.61342	15.0766
	705.8	818.502	-727.336	0.47739	15.0714
	705.7	836.652	-745.098	0.71644	15.1511
	705.6	854.342	-762.618	1.10124	15.3478
	705.5	871.512	-779.868	0.89601	15.3399
	705.4	888.128	-796.82	0.6609	15.3269
	705.3	904.154	-813.442	0.55616	15.214
	705.2	919.557	-829.705	0.60281	15.3062
	705.1	934.303	-845.573	0.55901	15.2011
	705	948.358	-861.043	0.57336	15.3097
	704.9	961.687	-876.103	0.67639	15.3891
	704.8	974.243	-890.684	0.63676	15.5495
	704.7	985.996	-904.764	0.63908	15.4522
	704.6	996.905	-918.331	0.55628	15.3937
	704.5	1006.95	-931.336	0.26625	15.3226
	704.4	1016.08	-943.737	0.42627	15.3283
	704.3	1024.28	-955.505	0.75021	15.5547
	704.2	1031.52	-966.617	0.69432	15.5495
	704.1	1037.79	-977.041	0.69733	15.5705
	704	1043.06	-986.737	0.69682	15.5596
	703.9	1047.3	-995.655	0.83689	15.6956
	703.8	1050.52	-1003.81	0.75273	15.4791
	703.7	1052.73	-1011.17	0.85767	15.4034
	703.6	1053.91	-1017.7	0.96193	15.4626
	703.5	1054.06	-1023.41	0.62447	15.2564
	703.4	1053.18	-1028.26	0.50729	15.2353
	703.3	1051.28	-1032.23	0.55404	15.1365
	703.2	1048.37	-1035.29	0.61359	15.1854
	703.1	1044.45	-1037.45	0.58449	15.1329
	703	1039.58	-1038.7	0.59973	15.1464
	702.9	1033.77	-1039.03	0.66681	15.2301
	702.8	1027.05	-1038.45	0.57703	15.0277
	702.7	1019.45	-1036.98	0.42915	14.906
	702.6	1010.98	-1034.61	0.10438	14.7117
	702.5	1001.68	-1031.35	0.13972	14.8123
	702.4	991.602	-1027.17	0.0617	14.6618
	702.3	980.788	-1022.14	-0.12356	14.5545
	702.2	969.28	-1016.27	-0.03569	14.5836
	702.1	957.132	-1009.53	0.04079	14.6334
	702	944.357	-1001.97	0.26429	14.7799
	701.9	931.002	-993.601	0.19252	14.761
	701.8	917.113	-984.456	0.38402	14.8884
	701.7	902.745	-974.551	0.26227	14.841
	701.6	887.923	-963.9	0.1281	14.8644
	701.5	872.685	-952.552	-0.04083	14.8341
	701.4	857.099	-940.538	0.02922	14.7175
	701.3	841.178	-927.849	0.09253	14.7766
	701.2	824.957	-914.521	0.04603	14.749
	701.1	808.447	-900.576	0.30675	14.6848
	701	791.705	-886.042	0.23111	14.7068
	700.9	774.782	-870.964	0.00762	14.7359
	700.8	757.69	-855.357	0.02557	14.8988
	700.7	740.437	-839.27	0.06404	14.8293
	700.6	723.09	-822.718	0.14172	14.9643
	700.5	705.631	-805.72	0.20697	14.75
	700.4	688.105	-788.346	-0.08821	14.7982
	700.3	670.541	-770.607	0.05456	14.8936
	700.2	652.96	-752.507	0.07158	14.6902
	700.1	635.414	-734.085	0.02365	14.7782
	700	617.908	-715.39	0.04838	14.7307
	699.9	600.446	-696.458	0.11751	14.9101
	699.8	583.053	-677.302	0.24123	14.9579
	699.7	565.736	-657.95	0.55076	15.0441
	699.6	548.509	-638.467	0.42109	14.833
	699.5	531.377	-618.892	0.60581	15.0947
	699.4	514.378	-599.236	0.75835	15.0911
	699.3	497.522	-579.534	0.71625	15.0717
	699.2	480.792	-559.821	0.69332	15.0032
	699.1	464.219	-540.149	0.68366	14.877
	699	447.832	-520.525	0.80497	14.9384
	698.9	431.629	-500.99	0.83453	14.7942
	698.8	415.63	-481.578	0.87957	14.9609
	698.7	399.843	-462.333	1.29468	15.1015
	698.6	384.279	-443.287	1.43465	15.2549
	698.5	368.939	-424.464	1.14167	15.2441
	698.4	353.793	-405.888	1.12253	15.134
	698.3	338.881	-387.593	0.92879	15.0508
	698.2	324.211	-369.594	0.91189	14.9945
	698.1	309.773	-351.916	0.87839	14.8887
	698	295.605	-334.587	0.93853	14.9164
	697.9	281.713	-317.618	0.99308	15.111
	697.8	268.114	-301.026	1.05752	15.1755
	697.7	254.799	-284.844	0.89406	15.1309
	697.6	241.778	-269.081	0.70096	15.153
	697.5	229.07	-253.757	0.77545	15.2263
	697.4	216.683	-238.886	0.61297	15.1978
	697.3	204.603	-224.498	0.76367	15.086
	697.2	192.855	-210.595	1.0713	15.2031
	697.1	181.441	-197.178	1.22971	15.2444
	697	170.387	-184.245	1.04688	15.2807
	696.9	159.706	-171.797	0.88193	15.2478
	696.8	149.402	-159.852	1.01634	15.2458
	696.7	139.488	-148.411	0.81166	14.9622
	696.6	129.959	-137.467	0.74538	14.8673
	696.5	120.829	-127.016	0.59278	14.703
	696.4	112.08	-117.072	0.76145	14.8536
	696.3	103.689	-107.622	0.61029	14.7465
	696.2	95.6566	-98.6492	0.94087	14.9176
	696.1	87.9968	-90.1365	0.93815	14.7786
	696	80.7018	-82.0909	0.79487	14.6509
	695.9	73.805	-74.5011	0.81483	14.6999
	695.8	67.2856	-67.3598	0.63891	14.6499
	695.7	61.137	-60.6503	0.61061	14.7313
	695.6	55.3481	-54.349	0.6334	14.7857
	695.5	49.907	-48.4486	0.34172	14.873
	695.4	44.781	-42.9405	0.41792	14.8816
	695.3	39.9447	-37.8192	0.31795	14.848
	695.2	35.4025	-33.0687	0.37692	14.9596
	695.1	31.1328	-28.6715	0.261	14.8874
	695	27.1393	-24.5939	0.40859	14.9532
	694.9	23.3971	-20.8247	0.47749	15.0497
	694.8	19.9243	-17.341	0.36643	15.1552
	694.7	16.7148	-14.1286	0.38991	15.2209
	694.6	13.7602	-11.1807	0.58875	15.3711
	694.5	11.0352	-8.48464	0.69571	15.4271
	694.4	8.5121	-6.03868	0.54307	15.5339
	694.3	6.16492	-3.80912	0.56404	15.6307
	694.2	3.98529	-1.78598	0.41043	15.6518
	694.1	1.9498	0.0558752	0.4013	15.5243
	694	0.0220486	1.72278	0.31751	15.5366
	693.9	-1.76432	3.25487	0.31849	15.4564
	693.8	-3.40197	4.64937	0.29419	15.4918
	693.7	-4.90328	5.92	0.51611	15.6756
	693.6	-6.29024	7.07151	0.57181	15.5622
	693.5	-7.58673	8.12346	0.36865	15.7903
	693.4	-8.79786	9.08464	0.42602	15.8721
	693.3	-9.92221	9.94896	0.3743	15.9292
	693.2	-10.9494	10.7399	0.38585	15.925
	693.1	-11.9057	11.4482	0.30761	16.1185
	693	-12.7972	12.0759	0.28107	16.0751
	692.9	-13.6103	12.6435	0.20271	16.0748
	692.8	-14.3277	13.1459	0.22134	16.105
	692.7	-14.9628	13.5984	-0.04766	15.9979
	692.6	-15.5125	13.9948	-0.41549	15.8063
	692.5	-15.9778	14.3309	-0.33198	15.7948
	692.4	-16.3249	14.61	-0.17933	15.8212
	692.3	-16.5719	14.8223	-0.37816	15.7385
	692.2	-16.7408	14.9428	-0.33052	15.9343
	692.1	-16.8256	14.9964	-0.41213	16.0287
	692	-16.8093	14.981	-0.32833	16.1641
	691.9	-16.687	14.8976	-0.30324	16.3627
	691.8	-16.4256	14.755	-0.43963	16.4373
	691.7	-16.0585	14.5455	-0.41416	16.4622
	691.6	-15.5947	14.2524	-0.47789	16.5733
	691.5	-15.0091	13.8607	-0.58588	16.5714
	691.4	-14.3273	13.3464	-0.68451	16.6169
	691.3	-13.5632	12.7273	-0.93328	16.4146
	691.2	-12.7267	12.0131	-0.89046	16.5276
	691.1	-11.7889	11.2034	-1.05674	16.5109
	691	-10.7511	10.2794	-1.37567	16.4514
	690.9	-9.63314	9.28892	-1.5636	16.7119
	690.8	-8.49384	8.26877	-1.73585	16.6483
	690.7	-7.35152	7.19306	-2.06396	16.3648
	690.6	-6.13719	6.08913	-2.01151	16.1034
	690.5	-4.9113	4.97497	-1.68548	16.1569
	690.4	-3.74037	3.92939	-1.58619	16.2813
	690.3	-2.63516	2.89703	-1.67309	16.2501
	690.2	-1.57978	1.87309	-1.82765	16.3453
	690.1	-0.597297	0.859531	-1.88197	16.3876
	690	0.316496	-0.0732705	-2.12855	16.4217
	689.9	1.13426	-0.905155	-2.29083	16.227
	689.8	1.83885	-1.62445	-2.48157	16.2586
	689.7	2.43088	-2.14926	-2.15529	16.5608
	689.6	2.90111	-2.5745	-2.31868	16.5259
	689.5	3.26094	-2.94329	-2.30585	16.6334
	689.4	3.47448	-3.12863	-2.42496	16.7192
	689.3	3.58203	-3.22668	-2.51275	16.6918
	689.2	3.57938	-3.20714	-2.63585	16.5846
	689.1	3.52076	-3.11598	-2.64603	16.7416
	689	3.3615	-2.92928	-2.69271	16.8332
	688.9	3.08523	-2.60902	-2.75101	16.9154
	688.8	2.7634	-2.22556	-2.66853	17.0784
	688.7	2.43688	-1.89033	-2.67073	17.3117
	688.6	2.061	-1.46726	-2.40303	17.5654
	688.5	1.61112	-0.964424	-2.2486	17.6579
	688.4	1.11617	-0.427781	-2.42403	17.7318
	688.3	0.603835	0.0251926	-2.54988	17.636
	688.2	0.131932	0.419226	-2.35939	17.8418
	688.1	-0.359112	0.703464	-2.37668	17.8667
	688	-0.81912	0.903134	-2.64909	17.8899
	687.9	-1.18399	0.954497	-2.70817	18.0508
	687.8	-1.44525	1.03132	-2.77169	17.9336
	687.7	-1.63624	1.03883	-2.70052	18.0502
	687.6	-1.82932	0.986871	-2.38517	18.0938
	687.5	-1.95373	0.87388	-2.15365	18.1539
	687.4	-2.01666	0.725169	-2.38527	18.3155
	687.3	-2.01064	0.48316	-2.41653	18.2973
	687.2	-1.93418	0.0561239	-2.63637	18.119
	687.1	-1.7863	-0.450637	-2.83081	18.092
	687	-1.61368	-0.957345	-2.83875	18.2507
	686.9	-1.37951	-1.57256	-2.98804	18.1971
	686.8	-1.07207	-2.15014	-3.13071	18.1298
	686.7	-0.703533	-2.76555	-3.26575	17.8052
	686.6	-0.351927	-3.31833	-3.18908	17.8309
	686.5	-0.0756274	-3.913	-2.98671	18.0459
	686.4	0.191927	-4.44168	-2.94955	17.9089
	686.3	0.433612	-4.78323	-3.06788	18.0731
	686.2	0.627572	-4.87949	-3.19023	17.9111
	686.1	0.735936	-4.99262	-3.34043	17.7872
	686	0.847902	-4.96618	-3.48004	17.8395
	685.9	0.93677	-4.72561	-3.89597	17.7313
	685.8	0.969043	-4.38085	-4.08873	17.7399
	685.7	0.963666	-3.98974	-4.04392	17.7203
	685.6	0.928487	-3.39765	-4.14319	17.7275
	685.5	0.870937	-2.66762	-4.07824	17.5961
	685.4	0.728115	-1.69871	-4.16337	17.61
	685.3	0.53753	-0.633816	-4.33296	17.6704
	685.2	0.29048	0.512097	-4.15076	17.8735
	685.1	0.0343663	1.69216	-4.19321	17.9895
	685	-0.222047	2.89569	-4.30659	17.9794
	684.9	-0.524142	4.02448	-4.27436	18.0637
	684.8	-0.791267	5.20541	-4.06223	18.2298
	684.7	-1.03845	6.3992	-4.10731	18.4447
	684.6	-1.35128	7.51168	-4.33091	18.4239
	684.5	-1.66545	8.62668	-4.40703	18.4696
	684.4	-1.97459	9.64449	-4.27127	18.3876
	684.3	-2.35198	10.4371	-4.32364	18.3138
	684.2	-2.67083	11.1271	-4.55361	18.2114
	684.1	-2.9301	11.6696	-4.47088	17.9903
	684	-3.08295	12.1798	-4.60533	18.0315
	683.9	-3.16091	12.5134	-4.70457	17.9808
	683.8	-3.23207	12.5802	-4.90316	17.8713
	683.7	-3.24429	12.3291	-4.95573	17.7875
	683.6	-3.20925	12.0165	-5.41676	17.6779
	683.5	-3.18135	11.4272	-5.60485	17.6983
	683.4	-3.19709	10.5755	-5.63664	17.645
	683.3	-3.14365	9.68244	-5.59207	17.908
	683.2	-2.97674	8.90265	-5.58028	18.1425
	683.1	-2.78517	8.09116	-5.45716	18.1216
	683	-2.64359	7.21075	-5.2	18.02
	682.9	-2.42205	6.0701	-5.02455	17.9985
	682.8	-2.18839	4.79918	-5.18196	18.2231
	682.7	-1.97143	3.59885	-4.98467	18.4234
	682.6	-1.6998	2.45834	-4.91812	18.6305
	682.5	-1.4836	1.31646	-5.22493	18.5061
	682.4	-1.2813	0.250441	-5.15924	18.4914
	682.3	-1.15241	-0.794313	-5.06383	18.3634
	682.2	-1.11889	-1.72074	-5.06315	18.2424
	682.1	-1.06155	-2.59132	-5.20992	18.1646
	682	-0.916127	-3.37833	-5.08712	18.3746
	681.9	-0.701359	-4.00327	-4.95805	18.1979
	681.8	-0.472758	-4.4335	-5.33767	18.1866
	681.7	-0.297666	-4.77149	-5.51661	18.1747
	681.6	-0.203282	-4.97914	-5.69252	18.1176
	681.5	-0.140562	-5.20815	-5.61728	18.0088
	681.4	-0.0532007	-5.28704	-5.80827	18.2362
	681.3	0.0356506	-5.27159	-5.7964	18.3411
	681.2	0.0603796	-5.09609	-5.61707	18.386
	681.1	0.0903784	-4.853	-5.49491	18.4615
	681	0.131509	-4.45445	-5.35737	18.5405
	680.9	0.231357	-3.98429	-5.51775	18.6538
	680.8	0.323037	-3.47386	-5.45551	18.5637
	680.7	0.294128	-3.02883	-5.72599	18.6923
	680.6	0.231634	-2.62795	-6.05244	18.5838
	680.5	0.211593	-2.19827	-6.33545	18.5152
	680.4	0.159862	-1.6698	-6.34133	18.6711
	680.3	0.0960278	-1.13248	-6.43281	18.5387
	680.2	0.0772815	-0.682064	-6.41579	18.7722
	680.1		-0.267831	-6.23885	18.9512
	680		0.125727	-6.13597	18.8037
	679.9			-6.21947	18.8621
	679.8			-6.18217	18.9741
	679.7			-6.49272	18.889
	679.6			-6.35241	19.15
	679.5			-6.43017	18.7668
	679.4			-6.59275	18.9725
	679.3			-6.63655	19.1681
	679.2			-6.71564	19.3231
	679.1			-6.54252	19.2545
	679			-6.37241	19.3375
	678.9			-6.93871	19.3024
	678.8			-7.0162	19.6667
	678.7			-7.13545	19.7644
	678.6			-7.39151	19.803
	678.5			-7.55716	19.9502
	678.4			-7.47543	20.0491
	678.3			-7.34633	20.3662
	678.2			-7.36543	20.6082
	678.1			-7.35419	20.5571
	678			-7.26424	20.5552
	677.9			-7.50352	20.4686
	677.8			-7.66873	20.4836
	677.7			-7.84584	20.8189
	677.6			-7.86965	20.7696
	677.5			-7.75597	20.6388
	677.4			-7.81447	20.7656
	677.3			-7.96376	20.7333
	677.2			-7.96699	20.8991
	677.1			-8.17617	20.9769
	677			-8.31055	21.0709
	676.9			-8.23128	21.0273
	676.8			-8.35495	21.1703
	676.7			-8.52928	21.1876
	676.6			-8.59075	21.2468
	676.5			-8.58623	21.383
	676.4			-8.66865	21.5598
	676.3			-8.70607	21.9204
	676.2			-8.84199	21.9132
	676.1			-9.13991	21.8183
	676			-9.28175	21.8201
	675.9			-9.36663	22.0398
	675.8			-8.88695	22.2102
	675.7			-8.73991	22.4863
	675.6			-8.89355	22.5718
	675.5			-9.11433	22.8221
	675.4			-9.25371	22.495
	675.3			-9.50813	22.4309
	675.2			-9.92559	22.2365
	675.1			-10.2383	22.5976
	675			-9.90989	22.7293
	674.9			-9.92017	22.7891
	674.8			-9.99476	22.9206
	674.7			-10.1298	23.1584
	674.6			-10.2899	23.2011
	674.5			-10.1836	23.3596
	674.4			-10.8143	23.5795
	674.3			-10.823	23.768
	674.2			-10.4928	24.1097
	674.1			-10.6948	24.1632
	674			-10.8163	24.4372
	673.9			-11.0981	24.7966
	673.8			-11.105	24.8376
	673.7			-11.3113	25.0367
	673.6			-11.5766	24.9051
	673.5			-11.7507	25.0746
	673.4			-11.8274	24.819
	673.3			-11.844	24.9981
	673.2			-12.1983	25.1948
	673.1			-12.5672	25.0329
	673			-12.9457	25.1716
	672.9			-13.4307	25.2645
	672.8			-13.5743	25.3373
	672.7			-13.8368	25.6412
	672.6			-13.9725	25.7422
	672.5			-13.8625	25.838
	672.4			-13.7036	25.7987
	672.3			-13.5523	25.9594
	672.2			-13.7004	26.2959
	672.1			-13.6733	26.4705
	672			-13.9829	26.5968
	671.9			-14.1083	26.9245
	671.8			-14.1728	27.1806
	671.7			-14.2629	27.3762
	671.6			-14.5503	27.5682
	671.5			-14.6127	27.8165
	671.4			-14.7652	27.9136
	671.3			-14.926	27.9068
	671.2			-15.3369	27.8764
	671.1			-15.5999	28.1625
	671			-15.8101	28.2663
	670.9			-15.9461	28.3918
	670.8			-16.0107	28.5187
	670.7			-16.3799	28.4085
	670.6			-16.8641	28.4309
	670.5			-16.9103	28.6621
	670.4			-16.6277	28.8279
	670.3			-16.8255	28.6572
	670.2			-16.9708	28.7271
	670.1			-16.8232	28.7908
	670			-16.8563	28.9724
	669.9			-17.2093	28.9143
	669.8			-17.1487	29.2208
	669.7			-17.4028	29.3888
	669.6			-17.4823	29.4609
	669.5			-17.6172	29.758
	669.4			-17.6267	30.0399
	669.3			-17.5933	30.4656
	669.2			-17.6473	30.6375
	669.1			-17.9059	30.5666
	669			-17.9853	31.0286
	668.9			-18.0508	31.0732
	668.8			-17.9305	31.1533
	668.7			-18.4088	31.0595
	668.6			-18.2457	31.0159
	668.5			-18.164	31.3995
	668.4			-18.5636	31.3959
	668.3			-18.3751	31.5079
	668.2			-18.3077	31.5873
	668.1			-18.5875	31.858
	668			-18.4031	32.0184
	667.9			-18.3227	32.1472
	667.8			-18.4876	31.9795
	667.7			-18.5428	32.0895
	667.6			-18.8411	32.2171
	667.5			-18.9435	32.6619
	667.4			-19.0995	32.4725
	667.3			-19.3616	32.4109
	667.2			-19.4708	32.496
	667.1			-19.8508	32.4887
	667			-19.9733	32.5698
	666.9			-20.0605	32.4962
	666.8			-19.9772	33.0786
	666.7			-20.1263	33.1563
	666.6			-20.1231	33.4854
	666.5			-20.3259	33.545
	666.4			-20.7248	33.5722
	666.3			-21.1693	33.2541
	666.2			-21.4791	33.4337
	666.1			-21.4404	33.5959
	666			-21.7059	33.6994
	665.9			-21.4769	33.5716
	665.8			-21.508	33.7684
	665.7			-21.5635	33.5397
	665.6			-21.7339	33.8531
	665.5			-21.8612	33.7247
	665.4			-21.9247	33.6521
	665.3			-21.9644	33.5514
	665.2			-21.8153	33.5237
	665.1			-21.6565	33.7581
	665			-21.6937	34.0772
	664.9			-21.7917	34.2736
	664.8			-21.5952	34.5099
	664.7			-21.5329	34.7068
	664.6			-21.5511	34.6905
	664.5			-21.3788	34.7627
	664.4			-21.4053	34.6973
	664.3			-21.53	34.741
	664.2			-21.5705	34.8651
	664.1			-21.988	35.0809
	664			-22.3213	35.1505
	663.9			-22.3481	35.2021
	663.8			-22.4332	35.2437
	663.7			-22.5677	35.388
	663.6			-22.7203	35.1866
	663.5			-22.946	35.0872
	663.4			-23.3891	35.198
	663.3			-23.3807	35.2729
	663.2			-23.6004	35.25
	663.1			-23.5793	35.3426
	663			-23.5605	35.4556
	662.9			-23.7391	35.6411
	662.8			-23.5295	35.7734
	662.7			-23.5039	35.7258
	662.6			-23.5121	35.7472
	662.5			-23.3533	35.7597
	662.4			-23.1893	36.0601
	662.3			-23.0508	36.1802
	662.2			-23.2595	36.4106
	662.1			-23.5379	36.516
	662			-23.4403	36.457
	661.9			-23.5105	36.4139
	661.8			-23.6889	36.5423
	661.7			-23.4863	36.4906
	661.6			-23.606	36.5802
	661.5			-23.2996	36.8649
	661.4			-23.2885	36.9641
	661.3			-23.3996	37.0113
	661.2			-23.5913	36.8477
	661.1			-23.5395	37.0417
	661			-23.6351	36.8723
	660.9			-23.6155	36.8375
	660.8			-23.59	36.7737
	660.7			-23.8717	36.7098
	660.6			-23.7927	36.9083
	660.5			-23.7807	37.1683
	660.4			-24.3197	36.8918
	660.3			-24.4509	36.86
	660.2			-24.6597	36.9305
	660.1			-24.5567	37.366
	660			-24.4356	37.3727
	659.9			-24.9231	37.505
	659.8			-25.0243	37.7431
	659.7			-25.0859	37.8629
	659.6			-24.8297	37.7916
	659.5			-24.8328	37.7847
	659.4			-24.868	37.761
	659.3			-24.6363	38.0242
	659.2			-25.0203	38.0775
	659.1			-25.352	38.155
	659			-25.0463	38.2249
	658.9			-25.0972	37.9517
	658.8			-25.0784	37.9566
	658.7			-25.1636	37.7351
	658.6			-24.8737	38.0553
	658.5			-25.0944	37.9099
	658.4			-25.2159	37.9733
	658.3			-25.352	38.1933
	658.2			-25.3019	38.4402
	658.1			-25.3341	38.1998
	658			-25.5412	37.9433
	657.9			-25.4003	38.0762
	657.8			-25.4205	37.9875
	657.7			-25.4424	38.0737
	657.6			-25.626	38.1802
	657.5			-25.2761	38.29
	657.4			-25.4633	37.9615
	657.3			-25.3829	38.2204
	657.2			-25.3328	38.3779
	657.1			-25.4065	38.523
	657			-25.4879	38.8002
	656.9			-25.2099	39.0309
	656.8			-25.4065	39.1041
	656.7			-25.2971	39.3079
	656.6			-25.3699	39.2581
	656.5			-25.438	39.4034
	656.4			-25.568	39.6136
	656.3			-25.4745	39.4562
	656.2			-25.6008	39.464
	656.1			-25.432	39.4515
	656			-25.5296	39.1322
	655.9			-25.2971	39.2317
	655.8			-25.1656	39.1987
	655.7			-25.0788	39.4187
	655.6			-25.2511	39.3929
	655.5			-25.0307	39.4048
	655.4			-25.1747	39.4009
	655.3			-24.9945	39.4459
	655.2			-24.6557	39.4031
	655.1			-24.5756	39.4091
	655			-24.564	39.5844
	654.9			-24.3604	39.3635
	654.8			-24.3735	39.2899
	654.7			-23.7999	39.5466
	654.6			-23.7381	39.5673
	654.5			-23.8456	39.6879
	654.4			-23.8468	39.7178
	654.3			-23.9184	39.9388
	654.2			-23.9792	39.7276
	654.1			-23.872	39.785
	654			-23.6845	39.9487
	653.9			-23.3524	40.1915
	653.8			-23.1228	40.1963
	653.7			-23.0375	40.6749
	653.6			-22.9096	40.9726
	653.5			-23.2236	40.7452
	653.4			-23.3903	40.6247
	653.3			-23.5437	40.2929
	653.2			-23.5219	40.2835
	653.1			-23.324	40.4519
	653			-23.4115	40.4369
	652.9			-23.3529	40.5464
	652.8			-23.1027	40.6443
	652.7			-23.5484	40.4287
	652.6			-23.1888	40.5267
	652.5			-23.0701	40.4412
	652.4			-23.4048	40.4854
	652.3			-23.0237	40.6308
	652.2			-22.8959	40.4851
	652.1			-22.7049	40.6842
	652			-22.7555	40.4619
	651.9			-23.0205	40.522
	651.8			-22.7797	40.3082
	651.7			-22.7288	40.194
	651.6			-22.7343	40.027
	651.5			-22.8696	40.135
	651.4			-22.6273	40.2961
	651.3			-22.2927	40.4481
	651.2			-22.1679	40.3388
	651.1			-22.0369	40.3116
	651			-21.6301	40.4293
	650.9			-21.4709	40.5294
	650.8			-21.2596	40.7454
	650.7			-21.086	40.9656
	650.6			-20.716	41.205
	650.5			-21.0123	41.2952
	650.4			-20.7788	41.4252
	650.3			-20.6613	41.3905
	650.2			-20.5681	41.4389
	650.1			-20.4507	41.3549
	650			-20.422	41.2956
	649.9			-20.2113	41.5269
	649.8			-19.6333	41.6879
	649.7			-19.9956	41.8011
	649.6			-19.8243	41.6891
	649.5			-19.7157	41.8899
	649.4			-19.4951	41.9101
	649.3			-19.7508	42.0874
	649.2			-19.4071	42.1738
	649.1			-19.6325	42.3044
	649			-19.6573	42.3709
	648.9			-19.4309	42.4572
	648.8			-19.1949	42.2908
	648.7			-19.2317	42.1292
	648.6			-19.1985	42.0235
	648.5			-19.0579	41.877
	648.4			-19.0645	41.9712
	648.3			-18.9371	42.1053
	648.2			-18.6357	42.1984
	648.1			-18.5943	42.1915
	648			-18.6479	42.1217
	647.9			-18.81	42.1213
	647.8			-18.6223	42.2348
	647.7			-18.5249	42.2971
	647.6			-18.2916	42.3194
	647.5			-18.6852	42.0523
	647.4			-18.5608	42.1374
	647.3			-18.7293	42.1173
	647.2			-18.4767	42.0663
	647.1			-18.7069	42.1555
	647			-18.7611	42.1226
	646.9			-18.6915	42.1453
	646.8			-18.8168	41.9296
	646.7			-18.8475	42.1355
	646.6			-19.1976	42.1702
	646.5			-19.3296	42.1026
	646.4			-19.3872	42.1877
	646.3			-19.1448	42.1999
	646.2			-18.9311	42.0229
	646.1			-18.7365	41.7806
	646			-18.7181	41.728
	645.9			-18.7227	41.7136
	645.8			-18.9261	41.6124
	645.7			-19.1871	41.5017
	645.6			-18.9537	41.4279
	645.5			-18.8364	41.2603
	645.4			-19.0711	41.1336
	645.3			-19.0541	41.0281
	645.2			-19.0748	40.9996
	645.1			-18.7336	41.1333
	645			-18.5328	41.0894
	644.9			-18.6853	41.22
	644.8			-18.6339	41.0686
	644.7			-18.4915	41.0478
	644.6			-18.4215	41.0805
	644.5			-18.3517	41.1865
	644.4			-18.2423	41.4169
	644.3			-18.0341	41.7765
	644.2			-18.0351	42.1203
	644.1			-17.9952	42.1385
	644			-18.1413	42.2162
	643.9			-18.4543	42.3747
	643.8			-18.4724	42.1215
	643.7			-18.7553	42.0902
	643.6			-18.7587	41.8269
	643.5			-18.6427	42.3285
	643.4			-18.7193	42.3596
	643.3			-18.4361	42.3651
	643.2			-18.3412	42.3346
	643.1			-18.4651	42.3367
	643			-18.502	42.3623
	642.9			-18.3556	42.7194
	642.8			-18.3448	42.7589
	642.7			-18.1676	42.5914
	642.6			-18.2489	42.451
	642.5			-18.2712	42.4821
	642.4			-18.5616	42.3971
	642.3			-18.3916	42.3867
	642.2			-18.5827	42.3966
	642.1			-18.7224	42.3364
	642			-18.8864	42.2702
	641.9			-18.8208	42.2284
	641.8			-18.7113	42.3618
	641.7			-18.4748	42.4021
	641.6			-18.7305	42.5704
	641.5			-18.5768	42.5576
	641.4			-18.8517	42.681
	641.3			-18.6501	42.4878
	641.2			-18.7433	42.4865
	641.1			-18.6168	42.3569
	641			-18.7939	42.2162
	640.9			-18.4083	42.1208
	640.8			-18.3039	42.2296
	640.7			-18.6159	42.1945
	640.6			-18.5472	42.0882
	640.5			-18.5091	41.8818
	640.4			-18.4876	41.6748
	640.3			-18.522	41.6361
	640.2			-18.3577	41.5674
	640.1			-18.3792	41.4004
	640			-18.3113	41.3258
	639.9			-18.2316	41.6593
	639.8			-17.9459	41.6058
	639.7			-18.0648	41.6057
	639.6			-18.1329	41.5232
	639.5			-18.0471	41.5186
	639.4			-18.1473	41.5186
	639.3			-18.1767	41.621
	639.2			-18.186	41.625
	639.1			-18.2505	41.4759
	639			-18.2341	41.464
	638.9			-18.0061	41.5575
	638.8			-18.0357	41.5881
	638.7			-18.188	41.5541
	638.6			-18.1939	41.159
	638.5			-18.1251	41.0331
	638.4			-18.0153	40.9382
	638.3			-18.3369	40.8188
	638.2			-18.1511	40.9962
	638.1			-18.2363	41.2434
	638			-18.4239	41.4271
	637.9			-18.4533	41.3477
	637.8			-18.1284	41.3493
	637.7			-18.3297	41.3435
	637.6			-18.5459	41.3324
	637.5			-18.5123	41.5802
	637.4			-18.4305	41.5031
	637.3			-18.3053	41.7385
	637.2			-18.3991	41.7523
	637.1			-18.5237	41.7331
	637			-18.1191	41.7976
	636.9			-18.2247	41.8397
	636.8			-18.1609	41.8872
	636.7			-18.108	41.9375
	636.6			-18.3265	41.7835
	636.5			-18.3853	41.8243
	636.4			-18.2176	41.8477
	636.3			-18.4561	41.317
	636.2			-18.1608	41.128
	636.1			-17.8824	41.0637
	636			-18.0529	40.9999
	635.9			-18.0679	41.1067
	635.8			-17.8777	41.3685
	635.7			-17.3389	41.4324
	635.6			-17.0025	41.311
	635.5			-16.9244	41.1814
	635.4			-16.7751	41.2483
	635.3			-16.8792	41.5121
	635.2			-16.8835	41.5065
	635.1			-16.5519	41.6947
	635			-16.75	41.365
	634.9			-17.2275	41.21
	634.8			-17.3505	41.1805
	634.7			-17.3531	41.1292
	634.6			-17.2915	41.1145
	634.5			-17.3443	41.128
	634.4			-17.2036	41.152
	634.3			-16.7	41.1023
	634.2			-16.7179	40.9535
	634.1			-16.4579	41.1259
	634			-16.3619	41.2317
	633.9			-16.2444	41.208
	633.8			-16.352	41.2271
	633.7			-16.2429	41.3229
	633.6			-15.9099	41.2536
	633.5			-15.7663	41.2895
	633.4			-15.5203	41.0924
	633.3			-15.5023	41.2041
	633.2			-15.7376	41.0319
	633.1			-15.628	41.1573
	633			-15.4027	41.2286
	632.9			-15.6119	41.2667
	632.8			-15.7285	41.2132
	632.7			-15.4976	41.1228
	632.6			-15.6285	41.2212
	632.5			-15.8712	41.3357
	632.4			-15.8437	41.5151
	632.3			-15.9575	41.502
	632.2			-16.1513	41.7219
	632.1			-16.2259	41.6532
	632			-16.4967	41.6454
	631.9			-16.49	41.4824
	631.8			-16.4711	41.4786
	631.7			-16.6852	41.352
	631.6			-16.5199	41.208
	631.5			-16.5512	41.2312
	631.4			-16.6013	41.2365
	631.3			-16.4887	41.1847
	631.2			-16.3875	41.257
	631.1			-16.2337	41.1733
	631			-15.9167	41.1656
	630.9			-15.5687	41.2524
	630.8			-15.6709	41.2766
	630.7			-15.6185	41.4155
	630.6			-15.4788	41.3795
	630.5			-15.2131	41.7444
	630.4			-15.1275	41.9366
	630.3			-15.0881	41.8948
	630.2			-15.0057	41.9379
	630.1			-14.9648	41.9494
	630			-14.9208	41.8197
	629.9			-14.7465	41.9612
	629.8			-14.5673	41.8912
	629.7			-14.48	41.8964
	629.6			-14.5471	41.6893
	629.5			-14.1941	41.7594
	629.4			-14.3076	41.6637
	629.3			-14.4636	41.5335
	629.2			-14.6903	41.3576
	629.1			-14.5311	41.3895
	629			-14.5383	41.299
	628.9			-14.3883	41.3641
	628.8			-14.4519	41.3533
	628.7			-14.5528	41.4774
	628.6			-14.5951	41.5361
	628.5			-14.3489	41.4754
	628.4			-14.3348	41.4362
	628.3			-14.1489	41.5649
	628.2			-14.3004	41.3083
	628.1			-14.3509	41.2332
	628			-14.2796	41.1301
	627.9			-14.2175	41.0384
	627.8			-14.4637	41.1274
	627.7			-13.9711	41.1936
	627.6			-13.9816	41.0139
	627.5			-13.8947	41.0462
	627.4			-14.1025	41.0116
	627.3			-14.4883	40.9407
	627.2			-14.6728	40.8655
	627.1			-14.674	40.8016
	627			-14.7253	40.959
	626.9			-14.9617	40.7825
	626.8			-14.7816	40.8445
	626.7			-14.8816	40.9062
	626.6			-14.5843	41.0547
	626.5			-14.568	41.2025
	626.4			-14.5393	41.5202
	626.3			-14.3339	41.5168
	626.2			-14.124	41.6633
	626.1			-14.3053	41.5785
	626			-14.4989	41.5391
	625.9			-14.5279	41.4409
	625.8			-14.7109	41.3751
	625.7			-14.698	41.4034
	625.6			-14.6057	41.3224
	625.5			-14.5505	41.2117
	625.4			-14.6688	41.104
	625.3			-14.6209	41.119
	625.2			-14.8213	41.0943
	625.1			-14.6676	41.1704
	625			-14.6753	41.1918
	624.9			-14.7644	41.2078
	624.8			-14.9341	41.2426
	624.7			-15.0208	41.1372
	624.6			-15.068	41.214
	624.5			-15.2363	41.0554
	624.4			-15.3895	41.1925
	624.3			-15.3364	41.1133
	624.2			-15.4595	41.1671
	624.1			-15.4133	41.2325
	624			-15.3164	41.281
	623.9			-15.31	41.0918
	623.8			-15.1179	41.0933
	623.7			-15.0707	41.3114
	623.6			-15.2985	41.3703
	623.5			-15.4341	41.5777
	623.4			-15.6097	41.5386
	623.3			-15.4703	41.5435
	623.2			-15.4032	41.9301
	623.1			-15.6979	41.8544
	623			-15.6683	41.8584
	622.9			-15.6325	41.7642
	622.8			-15.7952	41.7621
	622.7			-15.7383	41.832
	622.6			-15.9127	42.0077
	622.5			-16.4483	41.9722
	622.4			-16.5504	41.9124
	622.3			-16.5049	41.8707
	622.2			-16.7189	41.8531
	622.1			-16.9909	41.8089
	622			-17.0667	41.6076
	621.9			-17.1196	41.4522
	621.8			-17.1617	41.5093
	621.7			-17.2505	41.5673
	621.6			-17.1819	41.6305
	621.5			-17.3287	41.6812
	621.4			-17.4232	41.5367
	621.3			-17.5541	41.6034
	621.2			-17.5907	41.6756
	621.1			-17.6465	41.6265
	621			-17.6472	41.8696
	620.9			-17.6404	41.8194
	620.8			-17.5079	42.1174
	620.7			-17.3507	42.146
	620.6			-17.5247	42.1005
	620.5			-17.3948	42.0909
	620.4			-17.5263	42.1374
	620.3			-17.4736	42.0658
	620.2			-17.3219	42.0082
	620.1			-17.3224	42.1127
	620			-17.4604	42.2552
	619.9			-17.5601	42.2059
	619.8			-17.6429	42.1019
	619.7			-17.5689	42.1829
	619.6			-17.4585	42.1634
	619.5			-17.6188	42.4192
	619.4			-17.6435	42.5635
	619.3			-17.5889	42.5543
	619.2			-17.8912	42.4236
	619.1			-18.1959	42.5842
	619			-18.1168	42.484
	618.9			-18.158	42.4242
	618.8			-18.194	42.5555
	618.7			-17.918	42.6273
	618.6			-18.1408	42.5963
	618.5			-18.0617	42.4219
	618.4			-18.0828	42.2491
	618.3			-18.2016	42.3416
	618.2			-18.2111	42.3306
	618.1			-18.2904	42.1706
	618			-18.2144	42.2132
	617.9			-18.1141	42.0323
	617.8			-18.2777	42.0382
	617.7			-18.4604	42.0239
	617.6			-18.4584	42.061
	617.5			-18.4529	42.2107
	617.4			-18.2561	42.4518
	617.3			-18.636	42.3305
	617.2			-18.5783	42.5944
	617.1			-18.6784	42.8523
	617			-18.9097	42.9344
	616.9			-19.0143	43.1603
	616.8			-19.1389	43.2057
	616.7			-19.2563	43.135
	616.6			-19.3443	43.1544
	616.5			-19.4121	43.0938
	616.4			-19.6573	42.9011
	616.3			-19.5243	43.1812
	616.2			-19.3811	43.3071
	616.1			-19.3136	43.46
	616			-19.2071	43.4389
	615.9			-19.1109	43.5425
	615.8			-19.1723	43.4772
	615.7			-19.248	43.6862
	615.6			-19.378	43.7502
	615.5			-19.1701	43.6345
	615.4			-19.1253	43.7166
	615.3			-19.0135	43.6868
	615.2			-19.0576	43.7274
	615.1			-19.0564	43.7001
	615			-18.8501	43.835
	614.9			-18.9833	44.0365
	614.8			-19.0484	44.3012
	614.7			-19.0015	44.1175
	614.6			-19.2951	44.0285
	614.5			-18.826	44.2088
	614.4			-18.4781	44.3825
	614.3			-18.572	44.3637
	614.2			-18.4127	44.5435
	614.1			-18.5783	44.4913
	614			-18.7259	44.8456
	613.9			-18.696	44.8869
	613.8			-18.8055	44.8214
	613.7			-18.8025	45.0048
	613.6			-19.0015	44.8427
	613.5			-18.7383	44.9752
	613.4			-18.5776	45.0161
	613.3			-18.5344	44.962
	613.2			-18.6805	44.9428
	613.1			-18.6917	44.8651
	613			-19.0375	44.7861
	612.9			-19.1685	44.6167
	612.8			-19.0105	44.7353
	612.7			-19.0047	44.8394
	612.6			-19.1705	44.75
	612.5			-19.2177	44.7854
	612.4			-19.2183	44.7776
	612.3			-19.3245	44.8101
	612.2			-19.4375	44.695
	612.1			-19.3623	44.792
	612			-19.3988	45.0543
	611.9			-19.6101	45.0711
	611.8			-19.7057	45.1436
	611.7			-19.8665	45.1422
	611.6			-19.8624	45.3951
	611.5			-19.9629	45.3329
	611.4			-19.7864	45.3721
	611.3			-19.8581	45.4404
	611.2			-20.0087	45.3776
	611.1			-20.0043	45.3132
	611			-19.8777	45.504
	610.9			-19.9963	45.654
	610.8			-19.7199	45.6949
	610.7			-19.9736	45.745
	610.6			-20.16	45.7643
	610.5			-20.1839	45.9038
	610.4			-20.2068	46.0094
	610.3			-20.2084	46.0078
	610.2			-20.3768	45.8657
	610.1			-20.6468	45.9419
	610			-20.6937	45.9154
	609.9			-20.6345	46.0195
	609.8			-20.7652	45.8501
	609.7			-20.8475	45.8882
	609.6			-20.6449	45.9477
	609.5			-20.8393	45.9149
	609.4			-20.8043	45.7821
	609.3			-20.6015	45.6611
	609.2			-20.874	45.4489
	609.1			-20.9727	45.4413
	609			-20.9665	45.5085
	608.9			-21.1244	45.4038
	608.8			-20.8817	45.3651
	608.7			-20.9119	45.4749
	608.6			-20.8349	45.4785
	608.5			-20.8967	45.4794
	608.4			-20.7307	45.6444
	608.3			-20.5732	45.9014
	608.2			-20.6331	45.8786
	608.1			-20.4375	46.0693
	608			-20.5341	45.958
	607.9			-20.4989	45.9816
	607.8			-20.5105	46.1765
	607.7			-20.5249	46.1845
	607.6			-20.7835	46.0081
	607.5			-20.5349	45.8701
	607.4			-20.4359	45.8518
	607.3			-20.4443	45.9734
	607.2			-20.3548	45.9548
	607.1			-20.1752	46.0462
	607			-20.1228	46.2793
	606.9			-20.1584	46.4012
	606.8			-20.1007	46.3815
	606.7			-19.9796	46.3009
	606.6			-19.742	46.1728
	606.5			-19.7751	45.8585
	606.4			-19.8443	45.9378
	606.3			-19.6809	46.009
	606.2			-19.8379	45.9543
	606.1			-19.8675	45.9119
	606			-19.8365	45.9925
	605.9			-19.7667	46.0056
	605.8			-19.7175	45.9674
	605.7			-19.6521	45.9305
	605.6			-19.5324	45.8807
	605.5			-19.3612	45.9295
	605.4			-19.2679	45.9169
	605.3			-19.3432	46.0841
	605.2			-19.0912	45.9723
	605.1			-19.2545	45.9606
	605			-19.1485	46.0547
	604.9			-19.1428	46.1299
	604.8			-19.0223	46.2699
	604.7			-19.0676	46.4581
	604.6			-18.8589	46.6179
	604.5			-18.7005	46.8162
	604.4			-18.7151	46.8207
	604.3			-18.6775	46.7701
	604.2			-18.5557	46.9077
	604.1			-18.676	46.9259
	604			-18.7005	46.9273
	603.9			-18.7753	46.8108
	603.8			-18.5332	46.8621
	603.7			-18.5335	46.8757
	603.6			-18.1811	46.8962
	603.5			-18.0016	46.9218
	603.4			-17.8795	47.0931
	603.3			-17.698	46.9851
	603.2			-17.6464	46.9118
	603.1			-17.6369	46.9748
	603			-17.3275	47.2094
	602.9			-17.1475	47.2927
	602.8			-16.8181	47.6498
	602.7			-16.9985	47.5714
	602.6			-17.0165	47.2206
	602.5			-17.1847	47.2362
	602.4			-17.2012	47.0216
	602.3			-17.0637	47.2571
	602.2			-17.1168	47.1802
	602.1			-17.2635	46.8697
	602			-17.0183	46.945
	601.9			-16.8211	46.9879
	601.8			-16.8512	46.8132
	601.7			-16.7243	47.0057
	601.6			-16.8083	47.0929
	601.5			-16.7307	47.0679
	601.4			-16.5141	47.1281
	601.3			-16.5807	47.1325
	601.2			-16.5689	47.1612
	601.1			-16.5365	47.2278
	601			-16.4024	47.3302
	600.9			-16.36	47.3608
	600.8			-16.3355	47.296
	600.7			-16.1793	47.2103
	600.6			-16.1103	47.3635
	600.5			-16.0408	47.2658
	600.4			-16.1549	47.0013
[truncated: 4,004 more rows]

## Sheet: Figure 4e
Figure 4e
	Wavelength (nm)	CPL (mdeg)	CPL (mdeg)
		+PBTABA/MB	-PBTABA/MB
	850	2.74748	3.61341
	849.8	2.40713	3.6389
	849.6	2.34732	3.77286
	849.4	2.36686	3.84126
	849.2	1.90516	3.72017
	849	1.4434	3.48186
	848.8	1.06014	2.93948
	848.6	0.92744	2.45979
	848.4	0.98995	2.15971
	848.2	0.88196	1.81615
	848	0.62798	1.69689
	847.8	0.44661	1.50112
	847.6	0.23082	1.43366
	847.4	0.02253	1.42011
	847.2	0.0165	1.42487
	847	-0.19777	1.23342
	846.8	-0.37597	0.99999
	846.6	-0.80683	0.86307
	846.4	-0.95085	0.60776
	846.2	-1.23412	0.40165
	846	-1.40246	0.21029
	845.8	-1.85038	0.2448
	845.6	-2.09718	0.02272
	845.4	-2.06409	-0.08878
	845.2	-2.14133	-0.2379
	845	-2.4054	-0.12395
	844.8	-2.65955	-0.06789
	844.6	-2.94737	-0.39411
	844.4	-3.08061	-0.75161
	844.2	-3.15761	-1.22518
	844	-3.49342	-1.17812
	843.8	-4.12113	-1.1982
	843.6	-4.73196	-1.35841
	843.4	-5.03681	-1.4252
	843.2	-5.23991	-1.36497
	843	-5.51516	-1.43446
	842.8	-5.84791	-1.51833
	842.6	-5.71382	-1.40909
	842.4	-5.68333	-1.14921
	842.2	-5.3549	-1.1392
	842	-5.07699	-0.96101
	841.8	-5.22517	-0.94747
	841.6	-5.32517	-0.76091
	841.4	-5.16462	-0.61464
	841.2	-5.18623	-0.61308
	841	-5.47725	-0.81516
	840.8	-5.46638	-0.93932
	840.6	-5.57883	-0.8457
	840.4	-5.51905	-0.85725
	840.2	-5.44208	-0.68841
	840	-5.01815	-0.62846
	839.8	-4.8869	-0.55573
	839.6	-4.68382	-0.47856
	839.4	-4.62235	-0.46906
	839.2	-4.41346	-0.66342
	839	-4.42634	-0.42942
	838.8	-4.82405	-0.04471
	838.6	-4.9799	0.36878
	838.4	-5.00392	0.55302
	838.2	-4.85396	0.46244
	838	-4.7822	0.66778
	837.8	-4.64925	1.21696
	837.6	-4.77306	1.83745
	837.4	-4.74651	2.03327
	837.2	-4.77156	2.06616
	837	-4.60296	2.25619
	836.8	-4.29123	2.58529
	836.6	-4.1162	3.10556
	836.4	-3.67601	3.43172
	836.2	-3.10143	3.59319
	836	-2.91398	3.58846
	835.8	-2.68023	3.77222
	835.6	-2.57848	4.14312
	835.4	-2.37805	4.36382
	835.2	-2.2458	4.42262
	835	-1.94964	4.39151
	834.8	-2.08835	4.13086
	834.6	-1.8247	3.82929
	834.4	-1.32568	3.86224
	834.2	-1.18872	4.28541
	834	-1.32094	4.55098
	833.8	-1.2934	4.53223
	833.6	-1.30863	4.67344
	833.4	-1.30787	4.93331
	833.2	-0.94356	5.52168
	833	-0.92414	6.02489
	832.8	-1.00819	6.28096
	832.6	-0.80551	6.37704
	832.4	-0.63723	6.25354
	832.2	-0.14172	6.00157
	832	0.45865	5.7076
	831.8	0.80379	5.50919
	831.6	1.15737	5.58493
	831.4	1.4145	5.57428
	831.2	1.57646	5.45243
	831	1.77569	5.31863
	830.8	1.50627	5.51765
	830.6	1.60821	5.82093
	830.4	1.8813	5.74083
	830.2	2.03699	5.47042
	830	1.86738	4.95583
	829.8	1.84976	4.47296
	829.6	1.83552	3.94443
	829.4	2.06548	3.79223
	829.2	2.5277	3.81423
	829	2.61285	3.78659
	828.8	2.49892	4.11712
	828.6	2.3164	4.48496
	828.4	1.83279	4.72064
	828.2	1.5165	5.01469
	828	1.26959	5.39354
	827.8	1.18714	5.42571
	827.6	1.08252	5.32506
	827.4	1.36974	5.18034
	827.2	1.70847	4.81696
	827	1.98107	4.34798
	826.8	2.19371	3.83117
	826.6	2.28787	3.43257
	826.4	2.34172	3.03421
	826.2	2.2823	2.87449
	826	1.98939	3.07192
	825.8	1.7205	3.55125
	825.6	1.22853	4.26485
	825.4	0.7226	4.61653
	825.2	0.10298	4.69681
	825	-0.53831	4.48989
	824.8	-0.99213	4.09179
	824.6	-0.78577	3.76948
	824.4	-0.51692	3.46608
	824.2	-0.07765	3.21407
	824	0.80953	3.20996
	823.8	1.40007	3.55705
	823.6	1.65546	3.72924
	823.4	2.1504	4.15676
	823.2	2.78968	4.29877
	823	3.03537	4.04709
	822.8	2.93918	3.97252
	822.6	2.77626	3.73718
	822.4	2.47368	3.55528
	822.2	2.19144	3.42251
	822	1.76313	3.16385
	821.8	1.82908	2.88465
	821.6	1.95749	2.72692
	821.4	1.80949	2.53681
	821.2	1.18619	2.4129
	821	1.1937	2.44412
	820.8	0.9733	2.63513
	820.6	0.65164	2.81462
	820.4	0.42096	3.27172
	820.2	0.17598	4.07265
	820	-0.59206	4.41541
	819.8	-1.25025	4.31207
	819.6	-1.47657	4.18465
	819.4	-1.33928	3.63322
	819.2	-0.99404	2.98654
	819	-0.51671	2.36395
	818.8	0.01318	2.05609
	818.6	0.35554	1.92611
	818.4	0.62602	2.05078
	818.2	1.2811	2.22176
	818	1.2847	2.4299
	817.8	0.94617	2.48737
	817.6	0.31647	2.259
	817.4	-0.13546	1.17839
	817.2	-0.68767	0.38179
	817	-1.49678	-0.04145
	816.8	-2.37745	-0.29414
	816.6	-3.19232	-0.18789
	816.4	-3.61907	0.4555
	816.2	-3.66276	1.25887
	816	-3.83446	2.09045
	815.8	-3.81078	2.37811
	815.6	-3.69152	2.28405
	815.4	-3.7722	2.60629
	815.2	-4.04333	2.91147
	815	-4.34921	3.09997
	814.8	-4.20155	3.45311
	814.6	-3.46098	3.84826
	814.4	-2.78617	3.77307
	814.2	-2.55509	3.29643
	814	-2.3525	3.00448
	813.8	-2.34417	2.89416
	813.6	-2.21823	2.42952
	813.4	-1.68185	2.26925
	813.2	-1.24458	2.68824
	813	-1.02993	2.80826
	812.8	-0.90193	3.11832
	812.6	-1.37896	3.56066
	812.4	-1.53512	3.91077
	812.2	-1.85329	3.8186
	812	-2.2662	3.81501
	811.8	-2.19303	4.06
	811.6	-2.29861	3.71936
	811.4	-2.99816	3.69165
	811.2	-3.36326	3.71482
	811	-3.11914	3.70441
	810.8	-3.01507	4.12963
	810.6	-2.91127	4.52076
	810.4	-2.69839	4.73516
	810.2	-2.19654	4.78109
	810	-1.99659	4.86135
	809.8	-1.97808	4.87016
	809.6	-2.02151	4.72332
	809.4	-2.49778	4.18467
	809.2	-3.01174	4.17742
	809	-3.53891	4.95005
	808.8	-3.31596	4.98254
	808.6	-3.35374	5.05813
	808.4	-3.30033	5.58662
	808.2	-2.93695	5.52056
	808	-3.09536	5.32447
	807.8	-3.50107	5.40762
	807.6	-4.04582	5.79846
	807.4	-4.25616	6.11442
	807.2	-3.94735	6.32403
	807	-3.66815	6.38011
	806.8	-3.40662	6.58862
	806.6	-3.32213	6.48689
	806.4	-3.23003	6.39352
	806.2	-3.13437	6.57355
	806	-3.47253	6.78818
	805.8	-3.86249	6.62691
	805.6	-4.00821	6.27709
	805.4	-3.54225	6.46805
	805.2	-3.49864	6.10804
	805	-3.79391	5.89961
	804.8	-3.85063	5.85569
	804.6	-3.76052	5.48481
	804.4	-3.82454	5.1946
	804.2	-4.12521	5.3922
	804	-4.28995	5.80551
	803.8	-4.25562	6.35697
	803.6	-4.12187	6.81051
	803.4	-3.68762	6.55345
	803.2	-3.36875	6.09818
	803	-3.30559	5.84514
	802.8	-2.69608	5.70045
	802.6	-1.88064	5.73498
	802.4	-1.34453	5.11892
	802.2	-0.74161	4.19403
	802	-0.10153	3.75681
	801.8	0.25468	2.8808
	801.6	0.32377	1.73095
	801.4	0.65863	1.25259
	801.2	1.4712	1.04718
	801	2.01778	0.85196
	800.8	2.26289	0.59651
	800.6	2.47943	0.5055
	800.4	2.29425	0.52797
	800.2	1.93172	0.62276
	800	1.69866	0.38042
	799.8	1.65885	0.08846
	799.6	1.36943	-0.24081
	799.4	1.53696	-0.39842
	799.2	1.69807	-0.63522
	799	1.47863	-0.26072
	798.8	1.17647	-0.0643
	798.6	0.71883	0.22036
	798.4	0.74106	0.88841
	798.2	1.00629	1.44573
	798	1.20312	1.58223
	797.8	1.44188	1.58088
	797.6	1.82355	1.40544
	797.4	1.72234	1.20581
	797.2	1.11231	0.40652
	797	0.51971	-0.17206
	796.8	-0.12199	-0.42983
	796.6	-1.0805	-0.33167
	796.4	-1.62236	-0.30005
	796.2	-2.65612	-0.29639
	796	-3.56162	-0.37929
	795.8	-3.95965	-0.48166
	795.6	-4.72297	-0.04589
	795.4	-4.98994	0.23316
	795.2	-4.97102	0.62241
	795	-4.81753	1.05901
	794.8	-4.80484	1.51748
	794.6	-5.56432	1.40613
	794.4	-6.07366	1.42866
	794.2	-6.36673	1.19076
	794	-6.85921	1.07373
	793.8	-7.42267	1.33009
	793.6	-8.18542	1.16874
	793.4	-8.47881	1.28472
	793.2	-8.84301	1.63649
	793	-9.00717	2.32019
	792.8	-8.50193	3.00894
	792.6	-7.65421	3.2519
	792.4	-6.70864	3.38432
	792.2	-6.12183	3.10527
	792	-5.56434	2.77012
	791.8	-5.10414	2.73112
	791.6	-5.34342	2.38114
	791.4	-5.90469	1.92379
	791.2	-6.16062	1.53979
	791	-6.78312	1.35925
	790.8	-7.27007	1.11722
	790.6	-7.21551	1.08017
	790.4	-6.94167	0.68908
	790.2	-6.93049	0.64751
	790	-6.41687	0.99611
	789.8	-6.05664	0.82053
	789.6	-5.96737	1.36734
	789.4	-5.72748	1.77819
	789.2	-5.65999	1.91442
	789	-5.53489	2.016
	788.8	-5.72832	2.08255
	788.6	-6.18182	2.18461
	788.4	-6.81773	2.64363
	788.2	-7.69167	3.13733
	788	-8.22827	3.43401
	787.8	-8.7367	3.70636
	787.6	-8.73755	3.89324
	787.4	-9.04028	4.39495
	787.2	-9.50702	4.41553
	787	-10.3502	4.92717
	786.8	-11.244	5.33131
	786.6	-12.2944	5.5545
	786.4	-12.8467	5.43541
	786.2	-13.9172	4.72726
	786	-15.1456	4.33057
	785.8	-15.6435	4.32835
	785.6	-15.6517	4.15389
	785.4	-15.5508	4.14003
	785.2	-15.616	3.77469
	785	-15.4259	3.49744
	784.8	-14.9479	3.42826
	784.6	-14.3642	4.17727
	784.4	-13.9656	5.05635
	784.2	-13.3895	5.613
	784	-13.0659	5.92993
	783.8	-12.884	6.3432
	783.6	-12.4012	6.76062
	783.4	-12.1346	6.89826
	783.2	-11.6356	7.58489
	783	-11.4341	8.43195
	782.8	-11.3522	8.27672
	782.6	-11.257	8.51005
	782.4	-11.3371	8.85496
	782.2	-11.5763	8.81793
	782	-11.6216	8.85258
	781.8	-11.2383	8.99352
	781.6	-10.5313	9.07081
	781.4	-10.0363	9.57685
	781.2	-9.38892	10.1721
	781	-9.09003	10.6436
	780.8	-8.87078	10.4446
	780.6	-8.50863	10.2812
	780.4	-7.57584	9.91062
	780.2	-6.37127	9.15136
	780	-5.35006	8.89381
	779.8	-5.62109	9.14449
	779.6	-5.47563	9.67312
	779.4	-4.92399	10.3109
	779.2	-4.65874	10.4666
	779	-5.24168	10.9951
	778.8	-6.52082	11.4474
	778.6	-7.23662	11.4879
	778.4	-7.49667	11.18
	778.2	-7.22341	11.4251
	778	-6.85396	11.1514
	777.8	-6.75398	10.4025
	777.6	-6.89112	10.0805
	777.4	-7.34887	10.0349
	777.2	-8.12045	10.3371
	777	-8.62621	10.4829
	776.8	-9.04889	10.4126
	776.6	-9.51005	9.7295
	776.4	-9.48509	8.98077
	776.2	-9.0936	8.62115
	776	-9.26061	8.633
	775.8	-9.6188	8.3663
	775.6	-9.01459	8.3949
	775.4	-8.7363	8.18871
	775.2	-8.83796	7.94419
	775	-8.6267	8.03437
	774.8	-8.52511	8.03753
	774.6	-8.41173	7.89167
	774.4	-8.74534	7.69723
	774.2	-9.07914	7.19904
	774	-8.86744	7.22874
	773.8	-8.5141	7.40893
	773.6	-8.05362	7.83153
	773.4	-7.95763	7.86743
	773.2	-7.17611	7.27303
	773	-6.39778	6.69257
	772.8	-6.35741	6.34922
	772.6	-6.4274	5.85269
	772.4	-6.20011	5.18506
	772.2	-5.43916	4.64687
	772	-4.87441	4.94994
	771.8	-4.85425	5.47691
	771.6	-5.60599	5.3977
	771.4	-6.9395	5.66158
	771.2	-8.06446	6.05155
	771	-8.62523	6.36936
	770.8	-8.62504	6.8529
	770.6	-8.5777	7.08459
	770.4	-8.36286	7.6334
	770.2	-8.37521	8.08415
	770	-8.79005	8.65051
	769.8	-9.42556	9.45606
	769.6	-9.27691	9.96497
	769.4	-8.88239	10.2065
	769.2	-8.57326	10.517
	769	-9.21557	10.7849
	768.8	-9.86636	10.9646
	768.6	-10.4828	10.7836
	768.4	-10.9151	10.3132
	768.2	-10.9818	9.68354
	768	-11.8878	9.52202
	767.8	-12.0699	9.31837
	767.6	-11.9659	9.67903
	767.4	-11.922	9.60891
	767.2	-11.8986	9.01018
	767	-12.0746	8.41588
	766.8	-13.0319	8.30891
	766.6	-13.9364	8.40482
	766.4	-14.7156	8.796
	766.2	-14.882	9.12842
	766	-14.6823	9.51308
	765.8	-15.1045	9.59139
	765.6	-15.8953	10.2272
	765.4	-16.7522	9.86986
	765.2	-17.0551	9.47758
	765	-16.409	9.77188
	764.8	-15.7871	9.90095
	764.6	-15.0094	9.97666
	764.4	-14.5552	10.0891
	764.2	-14.6456	10.2151
	764	-15.0717	9.91932
	763.8	-15.5958	9.98461
	763.6	-15.9921	10.2647
	763.4	-16.3774	10.4469
	763.2	-16.0293	10.7623
	763	-16.8948	10.9296
	762.8	-17.0957	10.9691
	762.6	-16.7814	10.8732
	762.4	-16.6984	11.2195
	762.2	-16.194	11.7338
	762	-16.1288	12.6164
	761.8	-15.8654	13.1745
	761.6	-16.0628	13.6992
	761.4	-16.1432	13.9799
	761.2	-16.023	14.4962
	761	-16.0463	14.8741
	760.8	-16.7464	15.4216
	760.6	-18.1491	15.95
	760.4	-19.3102	16.8759
	760.2	-19.6529	17.2126
	760	-19.2854	17.1803
	759.8	-18.1822	17.2101
	759.6	-17.6194	16.7872
	759.4	-17.2469	16.5235
	759.2	-16.7262	16.7098
	759	-15.7152	16.434
	758.8	-15.7305	16.5126
	758.6	-15.9024	16.5354
	758.4	-16.8744	16.6113
	758.2	-17.5399	16.4781
	758	-18.052	15.962
	757.8	-18.5339	15.8908
	757.6	-18.5707	15.9838
	757.4	-17.3416	15.9298
	757.2	-15.7569	15.4887
	757	-14.5629	14.9805
	756.8	-13.2461	14.5876
	756.6	-12.6796	13.6238
	756.4	-11.9174	12.936
	756.2	-11.8172	12.485
	756	-12.4288	12.0578
	755.8	-12.8411	11.3908
	755.6	-12.8349	9.8494
	755.4	-12.0292	7.87399
	755.2	-11.2176	6.78359
	755	-10.6752	5.6382
	754.8	-10.1713	5.20017
	754.6	-9.49597	4.25141
	754.4	-8.83409	3.49227
	754.2	-8.05661	3.00443
	754	-7.10108	3.03802
	753.8	-5.84416	2.9982
	753.6	-5.16405	3.26938
	753.4	-5.18362	4.12289
	753.2	-4.76263	5.03466
	753	-4.86321	6.02956
	752.8	-4.94648	7.09506
	752.6	-5.20789	8.18006
	752.4	-6.22349	9.83506
	752.2	-5.9764	10.5795
	752	-4.82308	10.7455
	751.8	-3.75115	10.8105
	751.6	-3.09462	11.0859
	751.4	-2.58299	12.4242
	751.2	-2.33343	13.5531
	751	-2.54395	14.4252
	750.8	-3.27234	14.8774
	750.6	-3.82055	14.9436
	750.4	-4.20685	15.0233
	750.2	-5.3051	15.6647
	750	-6.33157	16.4621
	749.8	-7.02882	16.1815
	749.6	-6.69088	15.784
	749.4	-5.84454	15.8612
	749.2	-4.77419	15.8253
	749	-4.00607	16.7939
	748.8	-3.85119	17.829
	748.6	-4.48651	18.5025
	748.4	-5.5529	19.1823
	748.2	-6.86097	19.8382
	748	-7.69359	20.6401
	747.8	-8.42779	20.7476
	747.6	-9.39649	21.1247
	747.4	-10.0221	21.2585
	747.2	-10.7416	20.958
	747	-10.7824	19.9651
	746.8	-9.63318	18.5003
	746.6	-9.2463	17.0876
	746.4	-9.15003	15.8197
	746.2	-9.49776	14.4581
	746	-9.91568	12.9203
	745.8	-9.77341	11.0614
	745.6	-10.0687	9.99776
	745.4	-11.2032	9.89235
	745.2	-12.8503	9.77316
	745	-14.2419	10.0585
	744.8	-15.3056	9.60382
	744.6	-15.6547	8.89882
	744.4	-14.9267	7.89056
	744.2	-14.607	6.39728
	744	-14.6435	5.71175
	743.8	-14.8635	5.33951
	743.6	-15.5381	4.80539
	743.4	-15.8581	3.3579
	743.2	-15.6945	2.68257
	743	-16.3546	2.86597
	742.8	-17.5674	2.73172
	742.6	-18.5358	3.1226
	742.4	-19.7129	3.42293
	742.2	-20.2952	3.92487
	742	-20.5038	4.30307
	741.8	-20.4744	4.57427
	741.6	-19.7805	4.75246
	741.4	-19.4363	4.73788
	741.2	-19.1467	4.49425
	741	-18.6353	4.55768
	740.8	-18.4709	4.41984
	740.6	-18.4937	4.80284
	740.4	-18.5709	5.87163
	740.2	-18.8191	7.25089
	740	-19.1575	8.58549
	739.8	-18.9356	9.85165
	739.6	-18.5911	11.0604
	739.4	-17.5199	11.87
	739.2	-17.4218	12.701
	739	-16.7945	12.7349
	738.8	-15.0146	11.8429
	738.6	-13.5112	10.9599
	738.4	-12.1103	10.5164
	738.2	-10.7594	10.04
	738	-9.78816	9.55757
	737.8	-9.53796	9.46474
	737.6	-9.77211	10.8065
	737.4	-9.32739	12.392
	737.2	-9.20726	13.4426
	737	-9.26411	14.0233
	736.8	-8.52107	14.8893
	736.6	-8.76422	15.2634
	736.4	-9.29882	15.244
	736.2	-9.2768	14.8625
	736	-8.96671	14.552
	735.8	-8.53424	13.7722
	735.6	-8.06431	13.0335
	735.4	-7.58457	12.5597
	735.2	-8.43836	12.2922
	735	-9.92101	11.7215
	734.8	-11.4246	11.1032
	734.6	-12.8569	12.1
	734.4	-14.867	12.6468
	734.2	-16.4075	13.5224
	734	-17.1974	13.52
	733.8	-17.2704	13.0141
	733.6	-16.9663	12.6143
	733.4	-16.5633	12.2424
	733.2	-16.8016	11.6341
	733	-16.8756	10.6045
	732.8	-18.4033	9.8156
	732.6	-19.8359	9.49623
	732.4	-21.4316	9.53346
	732.2	-23.6365	10.3812
	732	-24.4497	11.2587
	731.8	-24.9932	12.1636
	731.6	-25.5488	12.8326
	731.4	-26.015	13.4139
	731.2	-26.2585	13.8543
	731	-26.3138	13.4073
	730.8	-26.1374	12.3917
	730.6	-26.305	11.6329
	730.4	-25.8691	11.3181
	730.2	-26.3847	10.4433
	730	-26.851	10.4339
	729.8	-26.8382	11.0242
	729.6	-27.2618	10.8666
	729.4	-28.4173	11.1327
	729.2	-30.0576	11.976
	729	-32.1595	12.9242
	728.8	-33.107	14.3459
	728.6	-33.0352	15.7759
	728.4	-31.7694	16.7266
	728.2	-30.0979	17.4294
	728	-27.965	16.915
	727.8	-26.3084	16.9781
	727.6	-23.9633	17.2779
	727.4	-22.9178	18.4075
	727.2	-22.5236	19.831
	727	-23.0231	20.4347
	726.8	-23.5467	20.997
	726.6	-23.451	21.7154
	726.4	-22.9155	21.6202
	726.2	-22.1196	22.4799
	726	-21.3211	23.0081
	725.8	-20.5818	22.8403
	725.6	-18.7856	22.9883
	725.4	-18.8228	23.0774
	725.2	-19.8347	23.5055
	725	-20.5731	23.94
	724.8	-21.4583	24.3287
	724.6	-22.7377	24.94
	724.4	-23.7001	25.484
	724.2	-24.6308	26.1847
	724	-25.5077	26.6246
	723.8	-26.1685	26.2667
	723.6	-25.5568	26.4947
	723.4	-24.8006	26.5327
	723.2	-24.0566	26.9001
	723	-23.5045	27.3138
	722.8	-22.7665	27.2484
	722.6	-21.153	26.5062
	722.4	-19.1846	26.0288
	722.2	-17.8438	25.9294
	722	-16.6776	25.9321
	721.8	-16.3516	26.3007
	721.6	-17.3018	26.3711
	721.4	-18.5912	26.5523
	721.2	-19.7862	26.0454
	721	-20.0512	25.1992
	720.8	-19.8194	24.1841
	720.6	-19.8052	23.503
	720.4	-19.6863	23.5537
	720.2	-20.7524	24.3759
	720	-22.7517	24.4905
	719.8	-24.8	24.8071
	719.6	-26.4102	25.2821
	719.4	-27.9597	24.2436
	719.2	-28.8696	23.5203
	719	-29.8294	23.7135
	718.8	-30.452	23.5877
	718.6	-30.1711	23.0431
	718.4	-29.9479	21.9874
	718.2	-29.9093	21.2985
	718	-29.3123	20.8964
	717.8	-29.455	20.3677
	717.6	-29.6068	19.2677
	717.4	-29.5173	18.7607
	717.2	-29.5027	19.3479
	717	-29.5182	20.6224
	716.8	-29.525	21.1708
	716.6	-29.578	21.2874
	716.4	-29.8663	20.8891
	716.2	-29.6159	21.2921
	716	-28.7733	22.1102
	715.8	-28.5698	22.4408
	715.6	-29.3441	22.4384
	715.4	-30.6641	21.6727
	715.2	-32.4726	20.5615
	715	-32.8254	19.9944
	714.8	-33.0002	19.4381
	714.6	-33.4155	19.007
	714.4	-33.9728	19.4382
	714.2	-34.9534	19.6999
	714	-35.7906	20.9611
	713.8	-37.0595	21.6422
	713.6	-36.8618	21.7159
	713.4	-35.8956	21.4393
	713.2	-34.7143	21.5341
	713	-34.5368	22.4272
	712.8	-33.0012	23.5077
	712.6	-31.7681	25.2769
	712.4	-31.1727	26.1103
	712.2	-29.961	26.5278
	712	-29.4358	27.0406
	711.8	-28.4692	27.153
	711.6	-27.865	27.9376
	711.4	-28.1675	28.5298
	711.2	-27.454	28.7355
	711	-26.4771	29.7152
	710.8	-26.8357	30.4228
	710.6	-26.64	31.1383
	710.4	-27.0971	30.6025
	710.2	-27.7084	30.2728
	710	-28.6622	30.3338
	709.8	-29.0989	30.813
	709.6	-29.1273	31.1373
	709.4	-30.4082	31.5673
	709.2	-31.1893	31.0531
	709	-31.6302	30.4733
	708.8	-31.5442	30.0735
	708.6	-30.6601	29.6651
	708.4	-30.1217	29.2487
	708.2	-31.0006	29.8596
	708	-32.3582	31.01
	707.8	-33.5492	31.9148
	707.6	-34.4012	32.3904
	707.4	-34.396	31.471
	707.2	-32.9589	30.8853
	707	-32.229	31.0434
	706.8	-32.449	30.3744
	706.6	-31.8703	30.087
	706.4	-31.5043	28.9721
	706.2	-32.2549	27.7981
	706	-32.783	26.966
	705.8	-33.3634	26.8284
	705.6	-34.8544	26.6343
	705.4	-35.8409	26.6741
	705.2	-37.8998	27.4326
	705	-39.9853	28.0869
	704.8	-41.1364	28.0848
	704.6	-42.4231	27.9234
	704.4	-44.4376	28.1122
	704.2	-45.7321	28.5927
	704	-46.5961	28.1659
	703.8	-46.175	28.2612
	703.6	-45.8885	28.444
	703.4	-46.0893	28.551
	703.2	-46.3933	28.6975
	703	-46.9672	29.4428
	702.8	-47.5591	29.444
	702.6	-48.0611	29.7447
	702.4	-48.4247	30.0019
	702.2	-48.4143	30.0234
	702	-49.4103	31.0305
	701.8	-50.7486	32.503
	701.6	-50.2606	32.7125
	701.4	-47.8691	32.3167
	701.2	-44.727	31.1258
	701	-42.7165	29.6228
	700.8	-41.7252	28.0091
	700.6	-41.5797	26.9794
	700.4	-42.2188	25.4911
	700.2	-42.6371	25.1506
	700	-43.4246	25.5181
	699.8	-45.1754	26.2512
	699.6	-45.4741	27.1509
	699.4	-45.1222	28.3946
	699.2	-44.515	29.1538
	699	-43.9623	29.9618
	698.8	-43.3	30.4692
	698.6	-41.7766	30.6673
	698.4	-39.841	29.1217
	698.2	-38.874	28.0471
	698	-37.185	26.9699
	697.8	-34.7548	25.9835
	697.6	-32.6169	24.8848
	697.4	-31.7726	23.8032
	697.2	-31.9975	22.062
	697	-33.0365	20.5615
	696.8	-33.1129	19.2822
	696.6	-32.2004	19.1666
	696.4	-30.7652	19.0649
	696.2	-30.1868	18.5644
	696	-30.11	17.7957
	695.8	-30.6165	18.33
	695.6	-31.4019	19.84
	695.4	-31.4631	20.971
	695.2	-30.2247	21.1859
	695	-29.552	21.3286
	694.8	-30.911	22.3165
	694.6	-32.5117	22.8504
	694.4	-32.6161	23.1216
	694.2	-32.96	24.3695
	694	-32.5756	25.5419
	693.8	-32.2791	26.5639
	693.6	-31.4741	26.4999
	693.4	-31.337	25.2951
	693.2	-30.3709	24.1601
	693	-29.5586	23.1633
	692.8	-28.9526	21.6046
	692.6	-28.7078	20.3168
	692.4	-29.2974	20.1083
	692.2	-30.1886	19.4037
	692	-31.2259	18.6472
	691.8	-32.1	18.5623
	691.6	-31.2536	19.5719
	691.4	-30.7227	20.7334
	691.2	-30.9021	21.8521
	691	-31.867	22.8466
	690.8	-32.4919	23.7045
	690.6	-32.0665	26.0054
	690.4	-31.4039	28.7144
	690.2	-31.0844	30.5757
	690	-31.814	31.0011
	689.8	-33.4515	29.8807
	689.6	-34.1939	30.0346
	689.4	-34.1502	31.0305
	689.2	-33.26	31.3879
	689	-32.4094	29.6848
	688.8	-31.862	26.6176
	688.6	-31.5341	23.684
	688.4	-31.4893	21.5442
	688.2	-30.9316	20.0878
	688	-30.39	18.4625
	687.8	-30.4831	18.2939
	687.6	-31.0485	17.682
	687.4	-31.9307	16.4676
	687.2	-32.4958	15.479
	687	-33.9859	15.2806
	686.8	-34.8814	16.5706
	686.6	-35.5822	17.0707
	686.4	-35.8251	17.2734
	686.2	-36.0963	17.0571
	686	-35.0896	17.336
	685.8	-34.0098	16.8481
	685.6	-32.7428	16.1187
	685.4	-32.0465	16.6696
	685.2	-31.2384	17.2409
	685	-30.5547	17.7507
	684.8	-30.4245	17.2778
	684.6	-30.887	17.0194
	684.4	-30.3169	16.5909
	684.2	-29.7273	15.8644
	684	-29.3233	14.3072
	683.8	-29.4846	12.1715
	683.6	-29.7626	10.7355
	683.4	-29.1704	9.98876
	683.2	-28.9265	9.79968
	683	-29.2262	10.0173
	682.8	-28.8367	9.27544
	682.6	-28.396	8.57463
	682.4	-28.9317	8.22834
	682.2	-29.2723	9.34239
	682	-29.1127	11.1676
	681.8	-29.0077	12.7463
	681.6	-29.5055	12.8881
	681.4	-29.7754	13.0955
	681.2	-30.2643	12.771
	681	-30.3496	12.4383
	680.8	-30.4884	13.1687
	680.6	-30.6095	13.9172
	680.4	-30.7229	14.5239
	680.2	-30.6402	13.7186
	680	-30.3128	12.8601
	679.8	-30.1818	12.3402
	679.6	-30.113	12.3306
	679.4	-31.0388	11.5279
	679.2	-30.7762	10.6753
	679	-31.4573	11.2738
	678.8	-31.7902	12.0168
	678.6	-31.8956	12.3012
	678.4	-32.7469	12.8073
	678.2	-34.088	13.3581
	678	-34.0822	13.7753
	677.8	-33.4026	13.7944
	677.6	-33.2002	14.7724
	677.4	-33.7208	15.5689
	677.2	-34.3607	16.8011
	677	-34.7978	17.0327
	676.8	-34.9618	17.2673
	676.6	-34.2612	18.2348
	676.4	-34.3549	19.4286
	676.2	-34.868	20.0027
	676	-36.269	20.7077
	675.8	-37.3341	21.5587
	675.6	-37.137	21.5282
	675.4	-36.5858	21.725
	675.2	-36.2067	21.5676
	675	-35.9816	22.5956
	674.8	-35.6082	23.5082
	674.6	-35.6416	24.6545
	674.4	-36.6368	25.4112
	674.2	-37.9975	25.8752
	674	-38.749	25.211
	673.8	-38.3622	24.4367
	673.6	-37.9029	24.2298
	673.4	-38.55	24.4374
	673.2	-39.12	24.1262
	673	-39.8808	24.1025
	672.8	-40.9659	25.0526
	672.6	-42.702	26.6494
	672.4	-43.4377	26.7807
	672.2	-43.3163	25.8787
	672	-42.3646	25.2412
	671.8	-41.7767	24.2671
	671.6	-41.137	22.7297
	671.4	-40.6878	22.0194
	671.2	-40.3398	21.684
	671	-40.4978	20.8033
	670.8	-40.8157	21.1699
	670.6	-40.0476	21.007
	670.4	-38.245	21.4998
	670.2	-36.3651	22.0762
	670	-36.3809	21.3541
	669.8	-35.4804	19.6322
	669.6	-34.328	18.2251
	669.4	-33.1626	16.9098
	669.2	-31.627	15.9635
	669	-30.9204	15.5988
	668.8	-31.2773	14.6549
	668.6	-32.2891	13.6272
	668.4	-31.9663	12.8276
	668.2	-30.3801	11.8928
	668	-28.584	11.6853
	667.8	-25.5149	11.8711
	667.6	-22.7889	11.3701
	667.4	-20.3698	11.9606
	667.2	-18.8624	12.9999
	667	-17.9316	13.6034
	666.8	-16.9507	13.6759
	666.6	-16.3066	15.138
	666.4	-16.5594	16.3373
	666.2	-16.1878	16.9009
	666	-14.5873	16.4213
	665.8	-12.885	15.8036
	665.6	-10.344	15.9115
	665.4	-8.52581	15.7259
	665.2	-7.22131	15.9866
	665	-5.88734	16.9761
	664.8	-6.22609	17.2284
	664.6	-7.77655	16.3881
	664.4	-2.76032	15.5581
	664.2	-2.62087	14.409
	664	-2.64572	13.9774
	663.8	-3.67756	13.3805
	663.6	-4.83472	12.4635
	663.4	-4.65735	12.4738
	663.2	-3.90003	13.1631
	663	-4.53549	14.1001
	662.8	-4.56368	14.5605
	662.6	-5.51738	15.25
	662.4	-4.82092	15.6485
	662.2	-4.43071	16.516
	662	-4.22139	16.7375
	661.8	-4.36826	17.5441
	661.6	-6.08653	18.6554
	661.4	-7.73984	18.5803
	661.2	-9.33067	18.9142
	661	-9.96636	20.4632
	660.8	-10.896	21.497
	660.6	-12.3486	21.2295
	660.4	-14.8125	20.8868
	660.2	-15.9371	20.5251
	660	-16.1781	19.791
	659.8	-15.2899	18.7982
	659.6	-14.6163	18.0979
	659.4	-15.2898	17.9697
	659.2	-15.9567	17.7803
	659	-18.2677	17.5572
	658.8	-21.9792	17.6909
	658.6	-25.0362	17.1668
	658.4	-26.3772	16.7912
	658.2	-27.0513	16.9724
	658	-25.5737	17.7495
	657.8	-25.0205	18.6917
	657.6	-25.4385	19.7899
	657.4	-25.4635	20.2816
	657.2	-25.0909	20.3571
	657	-24.9366	19.8421
	656.8	-26.1721	19.3898
	656.6	-27.4162	19.1207
	656.4	-27.7277	17.4788
	656.2	-28.1495	16.8394
	656	-29.0936	16.1785
	655.8	-29.2556	15.0253
	655.6	-30.259	14.3378
	655.4	-30.5937	14.0172
	655.2	-30.7758	14.0576
	655	-31.2856	13.4385
	654.8	-31.6996	12.9524
	654.6	-31.7392	12.1428
	654.4	-32.6905	10.9746
	654.2	-33.786	10.3079
	654	-35.7215	10.5424
	653.8	-35.8068	11.2669
	653.6	-34.9468	12.2848
	653.4	-34.2942	13.0627
	653.2	-34.2453	12.7924
	653	-35.1319	12.2023
	652.8	-34.7983	12.3919
	652.6	-35.5705	13.0031
	652.4	-36.0424	14.6529
	652.2	-35.7356	15.8173
	652	-34.1208	16.7519
	651.8	-33.8191	16.8006
	651.6	-34.0284	16.4566
	651.4	-34.8491	16.3076
	651.2	-36.547	16.0053
	651	-36.4903	15.5062
	650.8	-37.0189	14.8142
	650.6	-37.1785	13.9639
	650.4	-36.53	14.0141
	650.2	-35.4885	14.8469
	650	-34.5409	14.9758
	649.8	-33.3305	16.0481
	649.6	-32.2782	17.1081
	649.4	-32.131	17.2777
	649.2	-33.2169	18.3828
	649	-33.634	19.33
	648.8	-33.9784	20.2842
	648.6	-34.7552	20.8666
	648.4	-35.3295	21.1663
	648.2	-35.7521	21.9255
	648	-36.5885	22.8997
	647.8	-37.1508	23.8445
	647.6	-37.5207	23.6411
	647.4	-36.4058	22.7357
	647.2	-35.2505	21.2059
	647	-35.5166	20.5015
	646.8	-36.3561	20.2513
	646.6	-37.61	20.8345
	646.4	-37.2513	21.5108
	646.2	-37.0591	20.9578
	646	-35.9488	20.7802
	645.8	-34.9276	19.7773
	645.6	-34.3246	18.8146
	645.4	-34.4344	17.8865
	645.2	-34.9495	18.2781
	645	-34.7287	18.868
	644.8	-34.0925	19.1625
	644.6	-33.0427	19.7549
	644.4	-31.6488	19.881
	644.2	-31.5929	19.4993
	644	-32.2636	19.4996
	643.8	-34.0035	19.8798
	643.6	-35.536	19.6454
	643.4	-35.0301	19.465
	643.2	-33.8506	18.7494
	643	-33.3166	19.0591
	642.8	-33.1048	19.5309
	642.6	-32.7091	19.2883
	642.4	-31.8856	19.6169
	642.2	-31.9493	20.3925
	642	-31.8315	21.3024
	641.8	-30.8651	21.9838
	641.6	-30.0268	22.5364
	641.4	-30.1107	23.7366
	641.2	-30.0043	24.0764
	641	-29.4057	24.448
	640.8	-28.754	24.6421
	640.6	-28.8106	25.1173
	640.4	-29.0229	26.0425
	640.2	-29.1156	26.0282
	640	-29.0401	25.9421
	639.8	-29.1564	26.1251
	639.6	-29.359	26.6249
	639.4	-30.2705	27.054
	639.2	-29.8996	27.2211
	639	-31.3829	27.2686
	638.8	-32.699	27.5133
	638.6	-34.0052	27.6879
	638.4	-34.9771	27.4702
	638.2	-35.6022	27.1929
	638	-36.4158	26.604
	637.8	-37.2557	25.9895
	637.6	-36.7738	26.2661
	637.4	-35.0255	26.3723
	637.2	-33.4347	26.3214
	637	-31.6512	26.1092
	636.8	-31.077	25.7572
	636.6	-32.0342	25.4921
	636.4	-33.1452	24.8776
	636.2	-33.2452	24.2069
	636	-31.5359	24.6355
	635.8	-30.2453	24.8562
	635.6	-28.7339	24.0443
	635.4	-27.3429	22.9222
	635.2	-26.6782	21.583
	635	-25.3669	20.1039
	634.8	-23.5904	19.0418
	634.6	-21.6387	17.8888
	634.4	-20.9664	16.4107
	634.2	-21.3916	15.645
	634	-21.2138	14.9649
	633.8	-20.3707	14.7124
	633.6	-19.4933	14.6595
	633.4	-18.3527	14.6062
	633.2	-18.0852	15.3103
	633	-17.4853	16.1938
	632.8	-16.9337	16.2694
	632.6	-17.5315	15.9127
	632.4	-17.4227	15.4813
	632.2	-15.9051	14.9218
	632	-14.9094	14.4173
	631.8	-13.8506	13.3624
	631.6	-13.8583	12.7429
	631.4	-14.6954	12.7059
	631.2	-13.9045	13.1356
	631	-12.8062	13.2391
	630.8	-12.9673	13.6735
	630.6	-13.4404	13.9719
	630.4	-13.5632	13.8799
	630.2	-14.1639	13.631
	630	-14.1587	13.9666
	629.8	-13.4498	14.6107
	629.6	-12.1875	14.89
	629.4	-12.3891	14.3257
	629.2	-12.1459	13.8683
	629	-12.3057	13.8989
	628.8	-11.5723	13.6937
	628.6	-10.7464	13.6813
	628.4	-10.2743	13.9969
	628.2	-10.3522	13.7742
	628	-11.3124	13.409
	627.8	-12.4632	13.7717
	627.6	-12.8345	14.7463
	627.4	-12.6786	15.8365
	627.2	-12.5918	16.2016
	627	-11.8957	15.6478
	626.8	-11.8035	15.5919
	626.6	-11.6881	15.5593
	626.4	-12.1647	15.0585
	626.2	-13.4213	14.8135
	626	-14.472	14.7068
	625.8	-14.2755	14.4452
	625.6	-13.9054	14.4118
	625.4	-13.7732	14.3413
	625.2	-13.9588	14.6166
	625	-14.1413	14.8733
	624.8	-13.8838	14.7549
	624.6	-13.9504	14.634
	624.4	-15.3163	14.8174
	624.2	-16.8072	15.167
	624	-18.3692	15.1208
	623.8	-19.2699	15.8906
	623.6	-19.1799	16.6948
	623.4	-19.0947	17.1615
	623.2	-18.9915	17.7324
	623	-20.1196	18.1927
	622.8	-21.2776	18.9362
	622.6	-22.8696	19.3399
	622.4	-23.7634	19.0775
	622.2	-24.158	19.3494
	622	-24.0064	19.4258
	621.8	-24.7292	19.2133
	621.6	-25.0766	18.9351
	621.4	-25.2825	18.4669
	621.2	-24.7984	18.0669
	621	-23.659	17.9237
	620.8	-23.2261	17.18
	620.6	-22.4275	16.0673
	620.4	-22.651	15.5661
	620.2	-22.3652	15.3978
	620	-22.2613	15.0996
	619.8	-22.0827	14.7515
	619.6	-21.8371	14.1714
	619.4	-21.3712	13.7073
	619.2	-22.0921	13.4201
	619	-22.9102	13.634
	618.8	-24.7997	13.3061
	618.6	-26.6005	13.1611
	618.4	-26.3908	13.2678
	618.2	-26.5885	13.4728
	618	-25.9625	13.1758
	617.8	-25.473	12.6843
	617.6	-23.2101	12.4047
	617.4	-21.6188	12.3554
	617.2	-20.6413	11.7718
	617	-19.6964	11.7208
	616.8	-18.9764	11.949
	616.6	-18.7389	11.9125
	616.4	-18.4915	12.2271
	616.2	-18.1083	12.1888
	616	-17.9641	12.0369
	615.8	-18.261	12.2062
	615.6	-19.3734	11.7068
	615.4	-20.013	11.7065
	615.2	-21.0495	12.0163
	615	-21.0273	12.3666
	614.8	-20.2099	12.9501
	614.6	-19.3556	13.4483
	614.4	-19.4723	13.3118
	614.2	-20.3548	13.204
	614	-21.012	13.3421
	613.8	-21.1148	13.4741
	613.6	-20.9555	13.5769
	613.4	-20.0291	13.1861
	613.2	-18.7202	12.5257
	613	-17.6634	12.0099
	612.8	-16.2745	12.1673
	612.6	-14.3348	12.6714
	612.4	-12.8432	12.8792
	612.2	-11.3882	12.6436
	612	-10.3665	12.3294
	611.8	-9.67413	11.5465
	611.6	-8.06367	11.287
	611.4	-6.55647	11.5967
	611.2	-5.8405	12.0456
	611	-6.47498	12.2435
	610.8	-6.74631	11.8907
	610.6	-6.18048	11.6736
	610.4	-6.54454	10.6175
	610.2	-7.26636	9.4385
	610	-7.6192	8.11268
	609.8	-6.85079	6.38332
	609.6	-5.69355	4.49217
	609.4	-4.32266	3.64569
	609.2	-3.04583	2.79446
	609	-1.99664	1.99774
	608.8	-1.83139	1.10992
	608.6	-1.30121	0.58883
	608.4	-0.23131	0.62456
	608.2	0.82498	0.60812
	608	1.13162	0.46162
	607.8	2.49723	0.37861
	607.6	4.62955	0.08778
	607.4	6.38334	-0.31487
	607.2	7.29546	-0.65565
	607	7.88479	-1.36992
	606.8	7.35861	-1.82503
	606.6	6.69332	-2.37132
	606.4	6.64614	-2.86727
	606.2	6.7974	-3.20161
	606	7.55727	-3.76768
	605.8	8.39673	-4.36996
	605.6	9.1711	-4.84029
	605.4	10.4222	-4.73945
	605.2	11.641	-4.68919
	605	12.0983	-4.58011
	604.8	11.484	-4.97579
	604.6	11.1242	-5.58856
	604.4	10.8508	-6.10354
	604.2	9.25922	-6.60998
	604	8.31363	-7.06762
	603.8	7.83045	-6.80971
	603.6	7.63081	-6.59008
	603.4	8.32071	-5.99328
	603.2	7.83948	-5.643
	603	7.67895	-4.842
	602.8	7.6696	-4.58471
	602.6	8.24293	-4.75134
	602.4	8.86652	-4.41506
	602.2	9.4066	-4.33053
	602	9.45981	-4.35887
	601.8	8.3489	-4.87
	601.6	6.92506	-5.75095
	601.4	5.37018	-6.00953
	601.2	3.93241	-6.1862
	601	2.41356	-6.10142
	600.8	1.01543	-5.94979
	600.6	0.15206	-6.04294
	600.4	-0.68551	-5.8766
	600.2	-1.33701	-6.04788
	600	-1.77483	-6.06353
	--	--	--
	--	--	--
	--	--	--
	--	--	--
	--	--	--
	--	--	--
	--	--	--
	--	--	--
	--	--	--
	--	--	--
	--	--	--
	--	--	--
	--	--	--
	--	--	--
	--	--	--
	--	--	--
	--	--	--
	--	--	--
	--	--	--
	--	--	--
	--	--	--
	--	--	--
	--	--	--
	--	--	--
	--	--	--
	--	--	--
	--	--	--
	--	--	--
	--	--	--
	--	--	--
	--	--	--
	--	--	--
	--	--	--
	--	--	--
	--	--	--
	--	--	--
	--	--	--
	--	--	--
	--	--	--
	--	--	--
	--	--	--
	--	--	--
	--	--	--
	--	--	--
	--	--	--
	--	--	--
	--	--	--
	--	--	--
	--	--	--
	--	--	--
	--	--	--
	--	--	--
	--	--	--
	--	--	--
	--	--	--
	--	--	--
	--	--	--
	--	--	--
	--	--	--
	--	--	--
	--	--	--
	--	--	--
	--	--	--
	--	--	--
	--	--	--
	--	--	--
	--	--	--
	--	--	--
	--	--	--
	--	--	--
	--	--	--
	--	--	--
	--	--	--
	--	--	--
	--	--	--
	--	--	--
	--	--	--
	--	--	--
	--	--	--
	--	--	--
	--	--	--
	--	--	--
	--	--	--
	--	--	--
	--	--	--
	--	--	--
	--	--	--
	--	--	--
	--	--	--
	--	--	--
	--	--	--
	--	--	--
	--	--	--
	--	--	--
	--	--	--
	--	--	--
	--	--	--
	--	--	--
	--	--	--
	--	--	--
	--	--	--
	--	--	--
	--	--	--
	--	--	--
	--	--	--
	--	--	--
	--	--	--
	--	--	--
	--	--	--
	--	--	--
	--	--	--
	--	--	--
	--	--	--
	--	--	--
	--	--	--
	--	--	--
	--	--	--
	--	--	--
	--	--	--
	--	--	--
	--	--	--
	--	--	--
	--	--	--
	--	--	--
	--	--	--
	--	--	--
	--	--	--
	--	--	--
	--	--	--
	--	--	--
	--	--	--
	--	--	--
	--	--	--
	--	--	--
	--	--	--
	--	--	--
	--	--	--
	--	--	--
	--	--	--
	--	--	--
	--	--	--
	--	--	--
	--	--	--
	--	--	--
	--	--	--
	--	--	--
	--	--	--
	--	--	--
	--	--	--
	--	--	--
	--	--	--
	--	--	--
	--	--	--
	--	--	--
	--	--	--
	--	--	--
	--	--	--
	--	--	--
	--	--	--
	--	--	--
	--	--	--
	--	--	--
	--	--	--
	--	--	--
	--	--	--
	--	--	--
	--	--	--
	--	--	--
	--	--	--
	--	--	--
	--	--	--
	--	--	--
	--	--	--
	--	--	--
	--	--	--
	--	--	--
	--	--	--
	--	--	--
	--	--	--
	--	--	--
	--	--	--
	--	--	--
	--	--	--
	--	--	--
	--	--	--
	--	--	--
	--	--	--
	--	--	--
	--	--	--
	--	--	--
	--	--	--
	--	--	--
	--	--	--
	--	--	--
	--	--	--
	--	--	--
	--	--	--
	--	--	--
	--	--	--
	--	--	--
	--	--	--
	--	--	--
	--	--	--
	--	--	--
	--	--	--
	--	--	--
	--	--	--
	--	--	--
	--	--	--
	--	--	--
	--	--	--
	--	--	--
	--	--	--
	--	--	--
	--	--	--
	--	--	--
	--	--	--
	--	--	--
	--	--	--
	--	--	--
	--	--	--
	--	--	--
	--	--	--
	--	--	--
	--	--	--
	--	--	--
	--	--	--
	--	--	--
	--	--	--
	--	--	--
	--	--	--
	--	--	--
	--	--	--
	--	--	--
	--	--	--
	--	--	--
	--	--	--
	--	--	--
	--	--	--
	--	--	--
	--	--	--
	--	--	--
	--	--	--
	--	--	--
	--	--	--
	--	--	--
	--	--	--
	--	--	--
	--	--	--
	--	--	--
	--	--	--
	--	--	--
	--	--	--
	--	--	--
	--	--	--
	--	--	--
	--	--	--
	--	--	--
	--	--	--
	--	--	--
	--	--	--
	--	--	--
	--	--	--
	--	--	--
	--	--	--
	--	--	--
	--	--	--
	--	--	--
	--	--	--
	--	--	--
	--	--	--
	--	--	--
	--	--	--
	--	--	--
	--	--	--
	--	--	--
	--	--	--
	--	--	--
	--	--	--
	--	--	--
	--	--	--
	--	--	--
	--	--	--
	--	--	--
	--	--	--
	--	--	--
	--	--	--
	--	--	--
	--	--	--
	--	--	--
	--	--	--
	--	--	--
	--	--	--
	--	--	--
	--	--	--
	--	--	--
	--	--	--
	--	--	--
	--	--	--
	--	--	--
	--	--	--
	--	--	--
	--	--	--
	--	--	--
	--	--	--
	--	--	--
	--	--	--
	--	--	--
	--	--	--
	--	--	--
	--	--	--
	--	--	--
	--	--	--
	--	--	--
	--	--	--
	--	--	--
	--	--	--
	--	--	--
	--	--	--
	--	--	--
	--	--	--
	--	--	--
	--	--	--
	--	--	--
	--	--	--
	--	--	--
	--	--	--
	--	--	--
	--	--	--
	--	--	--
	--	--	--
	--	--	--
	--	--	--
	--	--	--
	--	--	--
	--	--	--
	--	--	--
	--	--	--
	--	--	--
	--	--	--
	--	--	--
	--	--	--
	--	--	--
	--	--	--
	--	--	--
	--	--	--
	--	--	--
	--	--	--
	--	--	--
	--	--	--
	--	--	--
	--	--	--
	--	--	--
	--	--	--
	--	--	--
	--	--	--
	--	--	--
	--	--	--
	--	--	--
	--	--	--
	--	--	--
	--	--	--
	--	--	--
	--	--	--
	--	--	--
	--	--	--
	--	--	--
	--	--	--
	--	--	--
	--	--	--
	--	--	--
	--	--	--
	--	--	--
	--	--	--
	--	--	--
	--	--	--
	--	--	--
	--	--	--
	--	--	--
	--	--	--
	--	--	--
	--	--	--
	--	--	--
	--	--	--
	--	--	--
	--	--	--
	--	--	--
	--	--	--
	--	--	--
	--	--	--
	--	--	--
	--	--	--
	--	--	--
	--	--	--
	--	--	--
	--	--	--
	--	--	--
	--	--	--
	--	--	--
	--	--	--
	--	--	--
	--	--	--
	--	--	--
	--	--	--
	--	--	--
	--	--	--
	--	--	--
	--	--	--
	--	--	--
	--	--	--
	--	--	--
	--	--	--
	--	--	--
	--	--	--
	--	--	--
	--	--	--
	--	--	--
	--	--	--
	--	--	--
	--	--	--
	--	--	--
	--	--	--
	--	--	--
	--	--	--
	--	--	--
	--	--	--
	--	--	--
	--	--	--
	--	--	--
	--	--	--
	--	--	--
	--	--	--
	--	--	--
	--	--	--
	--	--	--
	--	--	--
	--	--	--
	--	--	--
	--	--	--
	--	--	--
	--	--	--
	--	--	--
	--	--	--
	--	--	--
	--	--	--
	--	--	--
	--	--	--
	--	--	--
	--	--	--
	--	--	--
	--	--	--
	--	--	--
	--	--	--
	--	--	--
	--	--	--
	--	--	--
	--	--	--
	--	--	--
	--	--	--
	--	--	--
	--	--	--
	--	--	--
	--	--	--
	--	--	--
	--	--	--
	--	--	--
	--	--	--
	--	--	--
	--	--	--
	--	--	--
	--	--	--
	--	--	--
	--	--	--
	--	--	--
	--	--	--
	--	--	--
	--	--	--
	--	--	--
	--	--	--
	--	--	--
	--	--	--
	--	--	--
	--	--	--
	--	--	--
	--	--	--
	--	--	--
	--	--	--
	--	--	--
	--	--	--
	--	--	--
	--	--	--
	--	--	--
	--	--	--
	--	--	--
	--	--	--
	--	--	--
	--	--	--
	--	--	--
	--	--	--
	--	--	--
	--	--	--
	--	--	--
	--	--	--
	--	--	--
	--	--	--
	--	--	--
	--	--	--
	--	--	--
	--	--	--
	--	--	--
	--	--	--
	--	--	--
	--	--	--
	--	--	--
	--	--	--
	--	--	--
	--	--	--
	--	--	--
	--	--	--
	--	--	--
	--	--	--
	--	--	--
	--	--	--
	--	--	--
	--	--	--
	--	--	--
	--	--	--
	--	--	--
	--	--	--
	--	--	--
	--	--	--
	--	--	--
	--	--	--
	--	--	--
	--	--	--
	--	--	--
	--	--	--
	--	--	--
	--	--	--
	--	--	--
	--	--	--
	--	--	--
	--	--	--
	--	--	--
	--	--	--
	--	--	--
	--	--	--
	--	--	--
	--	--	--
	--	--	--
	--	--	--
	--	--	--
	--	--	--
	--	--	--
	--	--	--
	--	--	--
	--	--	--
	--	--	--
	--	--	--
	--	--	--
	--	--	--
	--	--	--
	--	--	--
	--	--	--
	--	--	--
	--	--	--
	--	--	--
	--	--	--
	--	--	--
	--	--	--
	--	--	--
	--	--	--
	--	--	--
	--	--	--
	--	--	--
	--	--	--
	--	--	--
	--	--	--
	--	--	--
	--	--	--
	--	--	--
	--	--	--
	--	--	--
	--	--	--
	--	--	--
	--	--	--
	--	--	--
	--	--	--
	--	--	--
	--	--	--
	--	--	--
	--	--	--
	--	--	--
	--	--	--
	--	--	--
	--	--	--
	--	--	--
	--	--	--
	--	--	--
	--	--	--
	--	--	--
	--	--	--
	--	--	--
	--	--	--
	--	--	--
	--	--	--
	--	--	--
	--	--	--
	--	--	--
	--	--	--
	--	--	--
	--	--	--
	--	--	--
	--	--	--
	--	--	--
	--	--	--
	--	--	--
	--	--	--
	--	--	--
	--	--	--
	--	--	--
	--	--	--
	--	--	--
	--	--	--
	--	--	--
	--	--	--
	--	--	--
	--	--	--
	--	--	--
	--	--	--
	--	--	--
	--	--	--
	--	--	--
	--	--	--
	--	--	--
	--	--	--
	--	--	--
	--	--	--
	--	--	--
	--	--	--
	--	--	--
	--	--	--
	--	--	--
	--	--	--
	--	--	--
	--	--	--
	--	--	--
	--	--	--
	--	--	--
	--	--	--
	--	--	--
	--	--	--
	--	--	--
	--	--	--
	--	--	--
	--	--	--
	--	--	--
	--	--	--
	--	--	--
	--	--	--
	--	--	--
	--	--	--
	--	--	--
	--	--	--
	--	--	--
	--	--	--
	--	--	--
	--	--	--
	--	--	--
	--	--	--
	--	--	--
	--	--	--
	--	--	--
	--	--	--
	--	--	--
	--	--	--
	--	--	--
	--	--	--
	--	--	--
	--	--	--
	--	--	--
	--	--	--
	--	--	--
	--	--	--
	--	--	--
	--	--	--
	--	--	--
	--	--	--
	--	--	--
	--	--	--
	--	--	--
	--	--	--
	--	--	--
	--	--	--
	--	--	--
	--	--	--
	--	--	--
	--	--	--
	--	--	--
	--	--	--
	--	--	--
	--	--	--
	--	--	--
	--	--	--
	--	--	--
	--	--	--
	--	--	--
	--	--	--
	--	--	--
	--	--	--
	--	--	--
	--	--	--
	--	--	--
	--	--	--
	--	--	--
	--	--	--
	--	--	--
	--	--	--
	--	--	--
	--	--	--
	--	--	--
	--	--	--
	--	--	--
	--	--	--
	--	--	--
	--	--	--
	--	--	--
	--	--	--
	--	--	--
	--	--	--
	--	--	--
	--	--	--
	--	--	--
	--	--	--
	--	--	--
	--	--	--
	--	--	--
	--	--	--
	--	--	--
	--	--	--
	--	--	--
	--	--	--
	--	--	--
	--	--	--
	--	--	--
	--	--	--
[truncated: 4,004 more rows]

## Sheet: Figure S1
Supplementary Fig. 1	X axis (ppm)	BTABE
	12.54215805	-0.003443718
	12.541	-0.00362244
	12.5399	-0.00359578
	12.5387	-0.00300796
	12.5376	-0.00227337
	12.5364	-0.00238331
	12.5353	-0.00210182
	12.5341	-0.00230252
	12.533	-0.00197285
	12.5319	-0.00237492
	12.5307	-0.00234545
	12.5296	-0.00207725
	12.5284	-0.00237834
	12.5273	-0.00337717
	12.5261	-0.00462785
	12.525	-0.0039924
	12.5238	-0.00301959
	12.5227	-0.00220497
	12.5215	-0.0011751
	12.5204	-0.00142429
	12.5193	-0.0015141
	12.5181	-0.00255717
	12.517	-0.00360196
	12.5158	-0.00294128
	12.5147	-0.00261787
	12.5135	-0.00281175
	12.5124	-0.00358849
	12.5112	-0.00380252
	12.5101	-0.0038756
	12.5089	-0.00335508
	12.5078	-0.00284913
	12.5067	-0.0034919
	12.5055	-0.00418036
	12.5044	-0.00485623
	12.5032	-0.0045888
	12.5021	-0.00404475
	12.5009	-0.00334972
	12.4998	-0.00343203
	12.4986	-0.00309224
	12.4975	-0.00285718
	12.4964	-0.00190411
	12.4952	-0.00134814
	12.4941	-0.00128234
	12.4929	-0.00214623
	12.4918	-0.00296993
	12.4906	-0.00316614
	12.4895	-0.00326509
	12.4883	-0.00319393
	12.4872	-0.00287147
	12.486	-0.00268098
	12.4849	-0.00272387
	12.4838	-0.00233056
	12.4826	-0.00174949
	12.4815	-0.00128183
	12.4803	-0.00103804
	12.4792	-0.00232054
	12.478	-0.00274904
	12.4769	-0.00299952
	12.4757	-0.00246904
	12.4746	-0.00183748
	12.4734	-0.00218349
	12.4723	-0.00213806
	12.4712	-0.00253791
	12.47	-0.00302809
	12.4689	-0.00273211
	12.4677	-0.00305753
	12.4666	-0.00393222
	12.4654	-0.00429622
	12.4643	-0.00418596
	12.4631	-0.00350296
	12.462	-0.0026051
	12.4608	-0.00167791
	12.4597	-0.00117951
	12.4586	-0.00123453
	12.4574	-0.0019583
	12.4563	-0.00283496
	12.4551	-0.00278391
	12.454	-0.00205056
	12.4528	-0.00238808
	12.4517	-0.00267959
	12.4505	-0.00275962
	12.4494	-0.00271611
	12.4483	-0.00233798
	12.4471	-0.00213913
	12.446	-0.00256599
	12.4448	-0.00306386
	12.4437	-0.0027371
	12.4425	-0.00262219
	12.4414	-0.00245215
	12.4402	-0.00178169
	12.4391	-0.00176237
	12.4379	-0.00117749
	12.4368	-0.00134737
	12.4357	-0.0023515
	12.4345	-0.00297648
	12.4334	-0.00285183
	12.4322	-0.00325506
	12.4311	-0.00356495
	12.4299	-0.00389897
	12.4288	-0.00303825
	12.4276	-0.00291447
	12.4265	-0.0032617
	12.4253	-0.00345459
	12.4242	-0.00318602
	12.4231	-0.00242469
	12.4219	-0.00229765
	12.4208	-0.00309782
	12.4196	-0.00276302
	12.4185	-0.00296238
	12.4173	-0.00254376
	12.4162	-0.00230454
	12.415	-0.00285968
	12.4139	-0.0032795
	12.4128	-0.00404898
	12.4116	-0.00377337
	12.4105	-0.00297564
	12.4093	-0.00203552
	12.4082	-0.00204469
	12.407	-0.00180829
	12.4059	-0.00178111
	12.4047	-0.00175558
	12.4036	-0.00207314
	12.4024	-0.001033
	12.4013	-0.00158247
	12.4002	-0.00208085
	12.399	-0.00225165
	12.3979	-0.0022669
	12.3967	-0.00212067
	12.3956	-0.00143962
	12.3944	-0.00211468
	12.3933	-0.00193294
	12.3921	-0.00180939
	12.391	-0.00169467
	12.3898	-0.00222195
	12.3887	-0.0021175
	12.3876	-0.00201615
	12.3864	-0.00296124
	12.3853	-0.00311627
	12.3841	-0.00355759
	12.383	-0.00339563
	12.3818	-0.00165944
	12.3807	-0.00117289
	12.3795	-0.0018515
	12.3784	-0.00244342
	12.3773	-0.00349605
	12.3761	-0.00399352
	12.375	-0.00385306
	12.3738	-0.00354572
	12.3727	-0.00287316
	12.3715	-0.00223575
	12.3704	-0.00267889
	12.3692	-0.00311234
	12.3681	-0.00256026
	12.3669	-0.00231119
	12.3658	-0.00190036
	12.3647	-0.0014953
	12.3635	-0.00179105
	12.3624	-0.00181238
	12.3612	-0.00247756
	12.3601	-0.00246419
	12.3589	-0.00226041
	12.3578	-0.00224084
	12.3566	-0.00247644
	12.3555	-0.00312341
	12.3543	-0.00256208
	12.3532	-0.00247053
	12.3521	-0.00347645
	12.3509	-0.00408091
	12.3498	-0.00417522
	12.3486	-0.00327501
	12.3475	-0.00201708
	12.3463	-0.00134828
	12.3452	-0.0012046
	12.344	-0.00213691
	12.3429	-0.00314605
	12.3418	-0.00376443
	12.3406	-0.0039202
	12.3395	-0.00419988
	12.3383	-0.0044857
	12.3372	-0.00422934
	12.336	-0.0035511
	12.3349	-0.00361665
	12.3337	-0.00317559
	12.3326	-0.00335755
	12.3314	-0.0028801
	12.3303	-0.00241288
	12.3292	-0.00248075
	12.328	-0.00206737
	12.3269	-0.00139582
	12.3257	-0.00192442
	12.3246	-0.00292159
	12.3234	-0.00350533
	12.3223	-0.00322432
	12.3211	-0.00248355
	12.32	-0.00194806
	12.3188	-0.00218269
	12.3177	-0.00268184
	12.3166	-0.00384982
	12.3154	-0.00378539
	12.3143	-0.00348332
	12.3131	-0.00319414
	12.312	-0.00275245
	12.3108	-0.00267084
	12.3097	-0.00272013
	12.3085	-0.00244351
	12.3074	-0.00271624
	12.3062	-0.00239239
	12.3051	-0.00267015
	12.304	-0.00266724
	12.3028	-0.00310933
	12.3017	-0.00366335
	12.3005	-0.00381653
	12.2994	-0.00329554
	12.2982	-0.00402022
	12.2971	-0.00344068
	12.2959	-0.00420306
	12.2948	-0.00397485
	12.2937	-0.00366813
	12.2925	-0.00339151
	12.2914	-0.00318317
	12.2902	-0.00341487
	12.2891	-0.00332375
	12.2879	-0.00283612
	12.2868	-0.00302504
	12.2856	-0.00280596
	12.2845	-0.00295207
	12.2833	-0.00266879
	12.2822	-0.00305187
	12.2811	-0.0031967
	12.2799	-0.00326705
	12.2788	-0.00412267
	12.2776	-0.00454355
	12.2765	-0.00388751
	12.2753	-0.00316365
	12.2742	-0.00272587
	12.273	-0.00221648
	12.2719	-0.00236417
	12.2707	-0.0034857
	12.2696	-0.00293637
	12.2685	-0.00267814
	12.2673	-0.00212653
	12.2662	-0.00191605
	12.265	-0.0027979
	12.2639	-0.00374015
	12.2627	-0.00270386
	12.2616	-0.00241182
	12.2604	-0.00262151
	12.2593	-0.00342836
	12.2582	-0.00319007
	12.257	-0.00355107
	12.2559	-0.0035299
	12.2547	-0.00284837
	12.2536	-0.00274873
	12.2524	-0.00272581
	12.2513	-0.00248448
	12.2501	-0.00259554
	12.249	-0.00201235
	12.2478	-0.00140019
	12.2467	-0.00181829
	12.2456	-0.00236198
	12.2444	-0.00253028
	12.2433	-0.00347629
	12.2421	-0.0030418
	12.241	-0.00239757
	12.2398	-0.00206201
	12.2387	-0.00156869
	12.2375	-0.00272118
	12.2364	-0.00280493
	12.2352	-0.00195317
	12.2341	-0.00246465
	12.233	-0.00222178
	12.2318	-0.00246237
	12.2307	-0.00217388
	12.2295	-0.00214377
	12.2284	-0.00182102
	12.2272	-0.00194945
	12.2261	-0.00260014
	12.2249	-0.00261785
	12.2238	-0.00274942
	12.2227	-0.00356112
	12.2215	-0.0031416
	12.2204	-0.00333342
	12.2192	-0.0033278
	12.2181	-0.00284444
	12.2169	-0.00240208
	12.2158	-0.00255145
	12.2146	-0.00207791
	12.2135	-0.00163826
	12.2123	-0.00181519
	12.2112	-0.0023992
	12.2101	-0.00304135
	12.2089	-0.0039941
	12.2078	-0.0038109
	12.2066	-0.00308507
	12.2055	-0.00264136
	12.2043	-0.00216402
	12.2032	-0.00149504
	12.202	-0.00190672
	12.2009	-0.00220096
	12.1997	-0.00259982
	12.1986	-0.00250109
	12.1975	-0.00251435
	12.1963	-0.00271153
	12.1952	-0.00302078
	12.194	-0.00247973
	12.1929	-0.00203884
	12.1917	-0.00158116
	12.1906	-0.00239293
	12.1894	-0.00260065
	12.1883	-0.00237357
	12.1871	-0.00243083
	12.186	-0.00296639
	12.1849	-0.00356512
	12.1837	-0.00259412
	12.1826	-0.00235512
	12.1814	-0.0026053
	12.1803	-0.00215322
	12.1791	-0.00190999
	12.178	-0.00171792
	12.1768	-0.0021775
	12.1757	-0.0025269
	12.1746	-0.00256387
	12.1734	-0.00239039
	12.1723	-0.00133951
	12.1711	-0.00138024
	12.17	-0.00116478
	12.1688	-0.00124869
	12.1677	-0.00207735
	12.1665	-0.00291793
	12.1654	-0.00313742
	12.1642	-0.00284809
	12.1631	-0.00296207
	12.162	-0.00225663
	12.1608	-0.0015256
	12.1597	-0.00232184
	12.1585	-0.00237916
	12.1574	-0.00152969
	12.1562	-0.00130943
	12.1551	-0.00159746
	12.1539	-0.00219662
	12.1528	-0.00226414
	12.1516	-0.00288204
	12.1505	-0.00330485
	12.1494	-0.00280841
	12.1482	-0.00333282
	12.1471	-0.00283972
	12.1459	-0.0029829
	12.1448	-0.00398334
	12.1436	-0.00400323
	12.1425	-0.00327793
	12.1413	-0.002604
	12.1402	-0.00268547
	12.1391	-0.00185118
	12.1379	-0.001497
	12.1368	-0.00228211
	12.1356	-0.00247154
	12.1345	-0.00274923
	12.1333	-0.00248263
	12.1322	-0.00211224
	12.131	-0.00244729
	12.1299	-0.0036595
	12.1287	-0.00445819
	12.1276	-0.00367013
	12.1265	-0.00262853
	12.1253	-0.00230522
	12.1242	-0.00215812
	12.123	-0.00269989
	12.1219	-0.00256345
	12.1207	-0.00277377
	12.1196	-0.00268014
	12.1184	-0.00265032
	12.1173	-0.00343829
	12.1161	-0.00303233
	12.115	-0.00285825
	12.1139	-0.00262666
	12.1127	-0.00191198
	12.1116	-0.00191291
	12.1104	-0.00212819
	12.1093	-0.00329809
	12.1081	-0.0039976
	12.107	-0.00431197
	12.1058	-0.00378143
	12.1047	-0.00316349
	12.1036	-0.00363779
	12.1024	-0.00389644
	12.1013	-0.00291533
	12.1001	-0.00275285
	12.099	-0.00247565
	12.0978	-0.00242981
	12.0967	-0.00275779
	12.0955	-0.00329126
	12.0944	-0.0032893
	12.0932	-0.00318729
	12.0921	-0.00371209
	12.091	-0.00289322
	12.0898	-0.00308061
	12.0887	-0.00285916
	12.0875	-0.00195936
	12.0864	-0.00283916
	12.0852	-0.00346683
	12.0841	-0.00440283
	12.0829	-0.00411175
	12.0818	-0.00332347
	12.0806	-0.00274403
	12.0795	-0.00228632
	12.0784	-0.00162136
	12.0772	-0.00164924
	12.0761	-0.00225974
	12.0749	-0.00341883
	12.0738	-0.00342251
	12.0726	-0.00389495
	12.0715	-0.00421474
	12.0703	-0.00373259
	12.0692	-0.00394016
	12.068	-0.00344342
	12.0669	-0.00275091
	12.0658	-0.00369434
	12.0646	-0.00432823
	12.0635	-0.0041745
	12.0623	-0.00455643
	12.0612	-0.00394607
	12.06	-0.00316964
	12.0589	-0.00346955
	12.0577	-0.00367691
	12.0566	-0.00346449
	12.0555	-0.00344644
	12.0543	-0.00344637
	12.0532	-0.00373548
	12.052	-0.00361728
	12.0509	-0.00342606
	12.0497	-0.00287044
	12.0486	-0.00310882
	12.0474	-0.00378795
	12.0463	-0.00301753
	12.0451	-0.00278247
	12.044	-0.00267086
	12.0429	-0.0027068
	12.0417	-0.00288266
	12.0406	-0.00240208
	12.0394	-0.00279599
	12.0383	-0.00278688
	12.0371	-0.0024794
	12.036	-0.00225074
	12.0348	-0.001745
	12.0337	-0.00230661
	12.0325	-0.00224617
	12.0314	-0.00258302
	12.0303	-0.00333264
	12.0291	-0.00349999
	12.028	-0.00362617
	12.0268	-0.00235647
	12.0257	-0.00227744
	12.0245	-0.00257841
	12.0234	-0.002113
	12.0222	-0.00155739
	12.0211	-0.00232714
	12.02	-0.00291752
	12.0188	-0.00392321
	12.0177	-0.00443346
	12.0165	-0.00373847
	12.0154	-0.00294185
	12.0142	-0.00239186
	12.0131	-0.00168871
	12.0119	-0.00161353
	12.0108	-0.0022801
	12.0096	-0.00294198
	12.0085	-0.0022383
	12.0074	-0.00181088
	12.0062	-0.00210923
	12.0051	-0.00249275
	12.0039	-0.00309022
	12.0028	-0.00293977
	12.0016	-0.00228052
	12.0005	-0.00181458
	11.9993	-0.00171552
	11.9982	-0.00180414
	11.997	-0.00136494
	11.9959	-0.00195561
	11.9948	-0.00276138
	11.9936	-0.00320335
	11.9925	-0.00335591
	11.9913	-0.00262882
	11.9902	-0.00233517
	11.989	-0.00166612
	11.9879	-0.00228922
	11.9867	-0.00228643
	11.9856	-0.00168821
	11.9845	-0.00247149
	11.9833	-0.00331181
	11.9822	-0.00352609
	11.981	-0.00355464
	11.9799	-0.00273468
	11.9787	-0.00251643
	11.9776	-0.00263077
	11.9764	-0.00252505
	11.9753	-0.00196353
	11.9741	-0.00228384
	11.973	-0.00319226
	11.9719	-0.00351925
	11.9707	-0.00323802
	11.9696	-0.00316823
	11.9684	-0.00293604
	11.9673	-0.00289885
	11.9661	-0.00274102
	11.965	-0.00141361
	11.9638	-0.000311054
	11.9627	-0.000525626
	11.9615	-0.00129236
	11.9604	-0.0019305
	11.9593	-0.0034543
	11.9581	-0.0031828
	11.957	-0.00308687
	11.9558	-0.00268542
	11.9547	-0.00226001
	11.9535	-0.00159811
	11.9524	-0.00119062
	11.9512	-0.000885291
	11.9501	-0.00139748
	11.949	-0.00197051
	11.9478	-0.00207845
	11.9467	-0.002106
	11.9455	-0.00196375
	11.9444	-0.00169446
	11.9432	-0.00205134
	11.9421	-0.00222182
	11.9409	-0.00215481
	11.9398	-0.0022017
	11.9386	-0.00282144
	11.9375	-0.00258141
	11.9364	-0.00321128
	11.9352	-0.00394026
	11.9341	-0.00335279
	11.9329	-0.002863
	11.9318	-0.00277315
	11.9306	-0.00236112
	11.9295	-0.0023269
	11.9283	-0.00273823
	11.9272	-0.00285169
	11.926	-0.00304292
	11.9249	-0.00344748
	11.9238	-0.00279716
	11.9226	-0.0022161
	11.9215	-0.00216157
	11.9203	-0.00234975
	11.9192	-0.00240842
	11.918	-0.0024595
	11.9169	-0.00261914
	11.9157	-0.00268633
	11.9146	-0.00306061
	11.9134	-0.00284751
	11.9123	-0.00243517
	11.9112	-0.00300178
	11.91	-0.00309884
	11.9089	-0.00254197
	11.9077	-0.00231655
	11.9066	-0.00174771
	11.9054	-0.00216813
	11.9043	-0.00301758
	11.9031	-0.00278833
	11.902	-0.00254912
	11.9009	-0.00239734
	11.8997	-0.00177277
	11.8986	-0.00302108
	11.8974	-0.0035849
	11.8963	-0.00373345
	11.8951	-0.0035725
	11.894	-0.00402805
	11.8928	-0.00318099
	11.8917	-0.00294803
	11.8905	-0.00331576
	11.8894	-0.00306739
	11.8883	-0.0033978
	11.8871	-0.00287168
	11.886	-0.00195512
	11.8848	-0.001888
	11.8837	-0.00226317
	11.8825	-0.00312407
	11.8814	-0.00294671
	11.8802	-0.00291835
	11.8791	-0.00290106
	11.8779	-0.00233881
	11.8768	-0.00299743
	11.8757	-0.00347592
	11.8745	-0.00319635
	11.8734	-0.00285507
	11.8722	-0.00222081
	11.8711	-0.0021597
	11.8699	-0.00276353
	11.8688	-0.00314338
	11.8676	-0.00350445
	11.8665	-0.00303426
	11.8654	-0.00246584
	11.8642	-0.00306342
	11.8631	-0.00282433
	11.8619	-0.00253705
	11.8608	-0.00269591
	11.8596	-0.00272518
	11.8585	-0.00305775
	11.8573	-0.00347786
	11.8562	-0.00372538
	11.855	-0.0042416
	11.8539	-0.00451683
	11.8528	-0.00410961
	11.8516	-0.00321001
	11.8505	-0.00293209
	11.8493	-0.00331069
	11.8482	-0.00300675
	11.847	-0.00306114
	11.8459	-0.00351434
	11.8447	-0.00414063
	11.8436	-0.00464472
	11.8424	-0.00394936
	11.8413	-0.00356457
	11.8402	-0.00328525
	11.839	-0.00358838
	11.8379	-0.00398311
	11.8367	-0.00352358
	11.8356	-0.00343147
	11.8344	-0.0032744
	11.8333	-0.00397826
	11.8321	-0.00456881
	11.831	-0.00386603
	11.8299	-0.00355049
	11.8287	-0.00330416
	11.8276	-0.00272795
	11.8264	-0.00263721
	11.8253	-0.00257675
	11.8241	-0.00308932
	11.823	-0.00354658
	11.8218	-0.003063
	11.8207	-0.00202143
	11.8195	-0.0024504
	11.8184	-0.00303445
	11.8173	-0.00384415
	11.8161	-0.00351576
	11.815	-0.00288251
	11.8138	-0.00222259
	11.8127	-0.00225504
	11.8115	-0.00296294
	11.8104	-0.00324856
	11.8092	-0.00343457
	11.8081	-0.0030679
	11.8069	-0.00369742
	11.8058	-0.00332615
	11.8047	-0.00262272
	11.8035	-0.00258172
	11.8024	-0.00248878
	11.8012	-0.00244741
	11.8001	-0.00233784
	11.7989	-0.00242333
	11.7978	-0.00294587
	11.7966	-0.00351693
	11.7955	-0.0038716
	11.7943	-0.00359634
	11.7932	-0.00310679
	11.7921	-0.00299646
	11.7909	-0.00223327
	11.7898	-0.00135896
	11.7886	-0.00138242
	11.7875	-0.00142158
	11.7863	-0.00156843
	11.7852	-0.00250942
	11.784	-0.00321796
	11.7829	-0.00281602
	11.7818	-0.00299934
	11.7806	-0.00261184
	11.7795	-0.00247992
	11.7783	-0.00253842
	11.7772	-0.00212088
	11.776	-0.00193947
	11.7749	-0.00172782
	11.7737	-0.0017637
	11.7726	-0.00188602
	11.7714	-0.00231449
	11.7703	-0.00339588
	11.7692	-0.00342702
	11.768	-0.00355107
	11.7669	-0.002227
	11.7657	-0.0016377
	11.7646	-0.00203788
	11.7634	-0.00284246
	11.7623	-0.00353957
	11.7611	-0.0032732
	11.76	-0.00322474
	11.7588	-0.00307263
	11.7577	-0.0031574
	11.7566	-0.00249274
	11.7554	-0.0015201
	11.7543	-0.00200125
	11.7531	-0.00209217
	11.752	-0.00168634
	11.7508	-0.00239804
	11.7497	-0.00230043
	11.7485	-0.00301477
	11.7474	-0.00295182
	11.7463	-0.00313112
	11.7451	-0.00281882
	11.744	-0.00231898
	11.7428	-0.00206762
	11.7417	-0.0018943
	11.7405	-0.00205699
	11.7394	-0.00192259
	11.7382	-0.00125949
	11.7371	-0.0016919
	11.7359	-0.00234997
	11.7348	-0.00295318
	11.7337	-0.00296228
	11.7325	-0.00250989
	11.7314	-0.00197683
	11.7302	-0.000910532
	11.7291	-0.000812635
	11.7279	-0.00114761
	11.7268	-0.00172223
	11.7256	-0.00222868
	11.7245	-0.0021008
	11.7233	-0.00358783
	11.7222	-0.00325432
	11.7211	-0.00298897
	11.7199	-0.00307082
	11.7188	-0.00282583
	11.7176	-0.00276282
	11.7165	-0.00246395
	11.7153	-0.00186449
	11.7142	-0.00205263
	11.713	-0.00252777
	11.7119	-0.00283805
	11.7108	-0.00223181
	11.7096	-0.00250487
	11.7085	-0.00321884
	11.7073	-0.00377125
	11.7062	-0.00377831
	11.705	-0.00315305
	11.7039	-0.00309932
	11.7027	-0.00345592
	11.7016	-0.00325526
	11.7004	-0.00297269
	11.6993	-0.00248586
	11.6982	-0.00278282
	11.697	-0.00276376
	11.6959	-0.00245439
	11.6947	-0.00196935
	11.6936	-0.00159967
	11.6924	-0.00181504
	11.6913	-0.00152868
	11.6901	-0.00213393
	11.689	-0.00293113
	11.6878	-0.00301007
	11.6867	-0.00315091
	11.6856	-0.00215813
	11.6844	-0.00312398
	11.6833	-0.00368237
	11.6821	-0.00379992
	11.681	-0.00334498
	11.6798	-0.00281717
	11.6787	-0.00258339
	11.6775	-0.00277184
	11.6764	-0.00258583
	11.6753	-0.00312965
	11.6741	-0.00246565
	11.673	-0.0022436
	11.6718	-0.00310536
	11.6707	-0.00337542
	11.6695	-0.00361746
	11.6684	-0.00357029
	11.6672	-0.00316239
	11.6661	-0.00340312
	11.6649	-0.00264852
	11.6638	-0.00243036
	11.6627	-0.00288639
	11.6615	-0.00340253
	11.6604	-0.00293274
	11.6592	-0.00256853
	11.6581	-0.00255607
	11.6569	-0.00310842
	11.6558	-0.00326097
	11.6546	-0.00261557
	11.6535	-0.0012738
	11.6523	-0.0012673
	11.6512	-0.00178677
	11.6501	-0.00182886
	11.6489	-0.00301433
	11.6478	-0.00344842
	11.6466	-0.00279404
	11.6455	-0.00332607
	11.6443	-0.003417
	11.6432	-0.00350824
	11.642	-0.00358982
	11.6409	-0.00328597
	11.6397	-0.00251885
	11.6386	-0.00196537
	11.6375	-0.00272316
	11.6363	-0.00316388
	11.6352	-0.00315714
	11.634	-0.00394421
	11.6329	-0.00340113
	11.6317	-0.00349627
	11.6306	-0.00361523
	11.6294	-0.00364087
	11.6283	-0.00406415
	11.6272	-0.00406775
	11.626	-0.00322565
	11.6249	-0.00264991
	11.6237	-0.00259808
	11.6226	-0.00408691
	11.6214	-0.00498873
	11.6203	-0.0047944
	11.6191	-0.00408358
	11.618	-0.00369071
	11.6168	-0.00296697
	11.6157	-0.00298637
	11.6146	-0.0032065
	11.6134	-0.00295654
	11.6123	-0.00235479
	11.6111	-0.00304342
	11.61	-0.00332409
	11.6088	-0.00381097
	11.6077	-0.00440405
	11.6065	-0.00450307
	11.6054	-0.00405918
	11.6042	-0.00362118
	11.6031	-0.00330242
	11.602	-0.00188808
	11.6008	-0.00197355
	11.5997	-0.00247265
	11.5985	-0.00226305
	11.5974	-0.00306008
	11.5962	-0.00398391
	11.5951	-0.00344327
	11.5939	-0.00306616
	11.5928	-0.00361044
	11.5917	-0.00342422
	11.5905	-0.00298373
	11.5894	-0.00286969
	11.5882	-0.00264529
	11.5871	-0.00304501
	11.5859	-0.00378899
	11.5848	-0.00388034
	11.5836	-0.0043822
	11.5825	-0.00314063
	11.5813	-0.00254383
	11.5802	-0.00192222
	11.5791	-0.00179678
	11.5779	-0.00273978
	11.5768	-0.00318915
	11.5756	-0.00282483
	11.5745	-0.00293902
	11.5733	-0.00286825
	11.5722	-0.0029077
	11.571	-0.00310996
	11.5699	-0.00419664
	11.5687	-0.00379875
	11.5676	-0.00278422
	11.5665	-0.0018585
	11.5653	-0.00112722
	11.5642	-0.00118629
	11.563	-0.00132991
	11.5619	-0.00220509
	11.5607	-0.00245813
	11.5596	-0.0025003
	11.5584	-0.00345743
	11.5573	-0.00316377
	11.5562	-0.00326622
	11.555	-0.00308671
	11.5539	-0.00257736
	11.5527	-0.0027703
	11.5516	-0.00263266
	11.5504	-0.00263728
	11.5493	-0.00249136
	11.5481	-0.00319577
	11.547	-0.00384667
	11.5458	-0.00325492
	11.5447	-0.00322963
	11.5436	-0.00271434
	11.5424	-0.00289833
	11.5413	-0.00231434
	11.5401	-0.0020584
	11.539	-0.00173315
	11.5378	-0.00157273
	11.5367	-0.00216156
	11.5355	-0.00310351
	11.5344	-0.00338272
	11.5332	-0.00364688
	11.5321	-0.00309129
	11.531	-0.00258175
	11.5298	-0.00228141
	11.5287	-0.00202199
	11.5275	-0.00212862
	11.5264	-0.00208043
	11.5252	-0.00211383
	11.5241	-0.00151454
	11.5229	-0.00173729
	11.5218	-0.00222923
	11.5206	-0.00197166
	11.5195	-0.00148692
	11.5184	-0.00144067
	11.5172	-0.00192453
	11.5161	-0.00272097
	11.5149	-0.00326679
	11.5138	-0.00417299
	11.5126	-0.00324546
	11.5115	-0.00281788
	11.5103	-0.00255741
	11.5092	-0.00244961
	11.5081	-0.00258816
	11.5069	-0.00245061
	11.5058	-0.00158789
	11.5046	-0.00143619
	11.5035	-0.00166909
	11.5023	-0.00187562
	11.5012	-0.00150904
	11.5	-0.00181266
	11.4989	-0.0022859
	11.4977	-0.00248685
	11.4966	-0.00259977
	11.4955	-0.003368
	11.4943	-0.00351507
	11.4932	-0.00340588
	11.492	-0.00325349
	11.4909	-0.00271568
	11.4897	-0.0017515
	11.4886	-0.00230273
	11.4874	-0.00251124
	11.4863	-0.0022731
	11.4851	-0.00213606
	11.484	-0.00181167
	11.4829	-0.002705
	11.4817	-0.003244
	11.4806	-0.00415955
	11.4794	-0.0037053
	11.4783	-0.00265746
	11.4771	-0.0027193
	11.476	-0.00259684
	11.4748	-0.00234653
	11.4737	-0.00399135
	11.4726	-0.00360453
	11.4714	-0.00336968
	11.4703	-0.00334441
	11.4691	-0.00270161
	11.468	-0.0027775
	11.4668	-0.00278435
	11.4657	-0.00274564
	11.4645	-0.00237795
	11.4634	-0.00185759
	11.4622	-0.00242776
	11.4611	-0.00247342
	11.46	-0.00223412
	11.4588	-0.00277744
	11.4577	-0.00326694
	11.4565	-0.00394036
	11.4554	-0.00390667
	11.4542	-0.00339147
	11.4531	-0.00294255
	11.4519	-0.00305967
	11.4508	-0.00302524
	11.4496	-0.00212766
	11.4485	-0.00229629
	11.4474	-0.00310202
	11.4462	-0.00277455
	11.4451	-0.00227876
	11.4439	-0.00232372
	11.4428	-0.00315152
	11.4416	-0.00310864
	11.4405	-0.00287465
	11.4393	-0.00266342
	11.4382	-0.00232903
	11.4371	-0.00288583
	11.4359	-0.00376416
	11.4348	-0.00348843
	11.4336	-0.00291145
	11.4325	-0.00262161
	11.4313	-0.00226887
	11.4302	-0.00267322
	11.429	-0.00346319
	11.4279	-0.00306748
	11.4267	-0.00245125
	11.4256	-0.00203198
	11.4245	-0.00208652
	11.4233	-0.00208016
	11.4222	-0.00281884
	11.421	-0.00373236
	11.4199	-0.0037531
	11.4187	-0.00373082
	11.4176	-0.00358361
	11.4164	-0.00307412
	11.4153	-0.0030018
	11.4141	-0.00260547
	11.413	-0.00256593
	11.4119	-0.00289641
	11.4107	-0.00297898
	11.4096	-0.00323388
	11.4084	-0.00311602
	11.4073	-0.00271311
	11.4061	-0.00234611
	11.405	-0.00234595
	11.4038	-0.00271343
	11.4027	-0.00389006
	11.4016	-0.00442099
	11.4004	-0.0041847
	11.3993	-0.00380642
	11.3981	-0.0034985
	11.397	-0.00373835
	11.3958	-0.00394355
	11.3947	-0.00394024
	11.3935	-0.00333512
	11.3924	-0.00328604
	11.3912	-0.00355659
	11.3901	-0.00350225
	11.389	-0.0032599
	11.3878	-0.00344336
	11.3867	-0.00370826
	11.3855	-0.00331529
	11.3844	-0.00323314
	11.3832	-0.00324256
	11.3821	-0.00381381
	11.3809	-0.00449021
	11.3798	-0.00459809
	11.3786	-0.00369559
	11.3775	-0.00328693
	11.3764	-0.00269374
	11.3752	-0.00212278
	11.3741	-0.00169898
	11.3729	-0.00178615
	11.3718	-0.00173991
	11.3706	-0.00132509
	11.3695	-0.00219679
	11.3683	-0.00287058
	11.3672	-0.00329641
	11.366	-0.00421194
	11.3649	-0.00418523
	11.3638	-0.00329375
	11.3626	-0.00257743
	11.3615	-0.00263913
	11.3603	-0.00320272
	11.3592	-0.00320414
	11.358	-0.00335853
	11.3569	-0.00348992
	11.3557	-0.00360962
	11.3546	-0.00363595
	11.3535	-0.00356833
	11.3523	-0.00260677
	11.3512	-0.00263004
	11.35	-0.00295689
	11.3489	-0.00247348
	11.3477	-0.00279618
	11.3466	-0.00342991
	11.3454	-0.00358022
	11.3443	-0.00395808
	11.3431	-0.00385994
	11.342	-0.00332779
	11.3409	-0.00254705
	11.3397	-0.00233296
	11.3386	-0.00316036
	11.3374	-0.00324707
	11.3363	-0.00284131
	11.3351	-0.00180687
	11.334	-0.00126194
	11.3328	-0.00163747
	11.3317	-0.00242619
	11.3305	-0.00209979
	11.3294	-0.00198432
	11.3283	-0.00229382
	11.3271	-0.00271322
	11.326	-0.0028068
	11.3248	-0.0028442
	11.3237	-0.00329475
	11.3225	-0.00379586
	11.3214	-0.00416838
	11.3202	-0.00399573
	11.3191	-0.00354768
	11.318	-0.002972
	11.3168	-0.00305236
	11.3157	-0.00297764
	11.3145	-0.00243106
	11.3134	-0.00167062
	11.3122	-0.0015016
	11.3111	-0.00168402
	11.3099	-0.00267304
	11.3088	-0.00331343
	11.3076	-0.00368297
	11.3065	-0.00384175
	11.3054	-0.00407045
	11.3042	-0.00301089
	11.3031	-0.00264146
	11.3019	-0.00222934
	11.3008	-0.00264882
	11.2996	-0.00294314
	11.2985	-0.00232884
	11.2973	-0.000876149
	11.2962	-0.000821473
	11.295	-0.00147585
	11.2939	-0.00201117
	11.2928	-0.00207883
	11.2916	-0.00159915
	11.2905	-0.00158874
	11.2893	-0.00224854
	11.2882	-0.00175827
	11.287	-0.00249636
	11.2859	-0.00277859
	11.2847	-0.00276657
	11.2836	-0.0021099
	11.2825	-0.00157625
	11.2813	-0.00281443
	11.2802	-0.00232628
	11.279	-0.00221805
	11.2779	-0.00225468
	11.2767	-0.00190207
	11.2756	-0.00255699
	11.2744	-0.00296355
	11.2733	-0.00276276
	11.2721	-0.00315709
	11.271	-0.00257622
	11.2699	-0.00248215
	11.2687	-0.00217972
	11.2676	-0.0031666
	11.2664	-0.00425503
	11.2653	-0.00399819
	11.2641	-0.00423502
	11.263	-0.00411647
	11.2618	-0.00385027
	11.2607	-0.00307197
	11.2595	-0.00247699
	11.2584	-0.00246077
	11.2573	-0.00222427
	11.2561	-0.00294722
	11.255	-0.0035611
	11.2538	-0.00344734
	11.2527	-0.00296284
	11.2515	-0.00199068
	11.2504	-0.00209894
	11.2492	-0.00253698
	11.2481	-0.00314693
	11.2469	-0.0029045
	11.2458	-0.00261587
	11.2447	-0.00272043
	11.2435	-0.00267029
	11.2424	-0.00203681
	11.2412	-0.0022156
	11.2401	-0.00273973
	11.2389	-0.00317262
	11.2378	-0.00293981
	11.2366	-0.00226696
	11.2355	-0.00204672
	11.2344	-0.00273684
	11.2332	-0.00323973
	11.2321	-0.00328044
	11.2309	-0.00337451
	11.2298	-0.0043823
	11.2286	-0.00470722
	11.2275	-0.00433048
	11.2263	-0.00387469
	11.2252	-0.00358438
	11.224	-0.00288054
	11.2229	-0.00317945
	11.2218	-0.00284689
	11.2206	-0.00298614
	11.2195	-0.00322785
	11.2183	-0.00343866
	11.2172	-0.00327687
	11.216	-0.00283151
	11.2149	-0.00253295
	11.2137	-0.00235961
	11.2126	-0.00266451
	11.2114	-0.00300127
	11.2103	-0.00218637
	11.2092	-0.00230513
	11.208	-0.00241975
	11.2069	-0.00236785
	11.2057	-0.00255142
	11.2046	-0.0018375
	11.2034	-0.00277739
	11.2023	-0.00333251
	11.2011	-0.0028667
	11.2	-0.00175211
	11.1989	-0.00104625
	11.1977	-0.00159446
	11.1966	-0.00273871
	11.1954	-0.00359855
	11.1943	-0.00420607
	11.1931	-0.00438016
	11.192	-0.00484222
	11.1908	-0.00425372
	11.1897	-0.00376303
	11.1885	-0.00369868
	11.1874	-0.00394883
	11.1863	-0.00306069
	11.1851	-0.00259477
	11.184	-0.00233974
	11.1828	-0.00282513
	11.1817	-0.00342011
	11.1805	-0.00379116
	11.1794	-0.00323041
	11.1782	-0.00366479
	11.1771	-0.0037937
	11.1759	-0.00391265
	11.1748	-0.00343272
	11.1737	-0.00323055
	11.1725	-0.00330343
	11.1714	-0.00312232
	11.1702	-0.00353536
	11.1691	-0.00382448
	11.1679	-0.00353829
	11.1668	-0.00332259
	11.1656	-0.00287768
	11.1645	-0.00214769
	11.1634	-0.00196822
	11.1622	-0.00193977
	11.1611	-0.00228212
	11.1599	-0.00237071
	11.1588	-0.00315195
	11.1576	-0.00360049
	11.1565	-0.00402534
	11.1553	-0.0036745
	11.1542	-0.0037148
	11.153	-0.00315979
	11.1519	-0.00316145
	11.1508	-0.00314419
	11.1496	-0.00309815
	11.1485	-0.0023749
	11.1473	-0.00285579
	11.1462	-0.0033356
	11.145	-0.00338722
	11.1439	-0.00345414
	11.1427	-0.00332428
	11.1416	-0.00327948
	11.1404	-0.00330454
	11.1393	-0.00279494
	11.1382	-0.00221997
	11.137	-0.00235194
	11.1359	-0.00314885
	11.1347	-0.00338792
	11.1336	-0.00427494
	11.1324	-0.00482618
	11.1313	-0.00497546
	11.1301	-0.00510605
	11.129	-0.00338324
	11.1279	-0.00204839
	11.1267	-0.00177985
	11.1256	-0.00210292
	11.1244	-0.00233184
	11.1233	-0.0019706
	11.1221	-0.00204353
	11.121	-0.00262415
	11.1198	-0.00297339
	11.1187	-0.00289895
	11.1175	-0.00267523
	11.1164	-0.00282194
	11.1153	-0.00322186
	11.1141	-0.00330336
	11.113	-0.00333152
	11.1118	-0.00306798
	11.1107	-0.00279191
	11.1095	-0.0028139
	11.1084	-0.00290603
	11.1072	-0.00351988
	11.1061	-0.0039796
	11.1049	-0.00348638
	11.1038	-0.00270516
	11.1027	-0.00235257
	11.1015	-0.00208671
	11.1004	-0.00322826
	11.0992	-0.00385329
	11.0981	-0.00479675
	11.0969	-0.00544142
	11.0958	-0.00481052
	11.0946	-0.00386767
	11.0935	-0.00315177
	11.0923	-0.00240315
	11.0912	-0.00255811
	11.0901	-0.00271132
	11.0889	-0.00331538
	11.0878	-0.00230466
	11.0866	-0.00151009
	11.0855	-0.00190637
	11.0843	-0.00150975
	11.0832	-0.00208263
	11.082	-0.00200314
	11.0809	-0.00163289
	11.0798	-0.00231279
	11.0786	-0.00236758
	11.0775	-0.00217678
	11.0763	-0.00173841
	11.0752	-0.00187685
	11.074	-0.00264259
	11.0729	-0.00255438
	11.0717	-0.00226411
	11.0706	-0.00239386
	11.0694	-0.00285608
	11.0683	-0.00349485
	11.0672	-0.00324876
	11.066	-0.00245286
	11.0649	-0.0018636
	11.0637	-0.00184847
	11.0626	-0.00245651
	11.0614	-0.00249444
	11.0603	-0.00283318
	11.0591	-0.00262149
	11.058	-0.00183654
	11.0568	-0.000861233
	11.0557	-0.00137282
	11.0546	-0.00246946
	11.0534	-0.00300266
	11.0523	-0.00321665
	11.0511	-0.00291482
	11.05	-0.00119572
	11.0488	-0.000938126
	11.0477	-0.00144577
	11.0465	-0.00220906
	11.0454	-0.0028176
	11.0443	-0.00229458
	11.0431	-0.00207405
	11.042	-0.00277398
	11.0408	-0.00341773
	11.0397	-0.0032593
	11.0385	-0.0025203
	11.0374	-0.00205709
	11.0362	-0.00231089
	11.0351	-0.00133628
	11.0339	-0.0015738
	11.0328	-0.00173761
	11.0317	-0.00128525
	11.0305	-0.000960304
	11.0294	0.00111244
	11.0282	0.00393681
	11.0271	0.00725244
	11.0259	0.00684613
	11.0248	0.00358336
	11.0236	0.00177553
	11.0225	0.000513434
	11.0213	-0.00117688
	11.0202	-0.00221464
	11.0191	-0.00287937
	11.0179	-0.0028962
	11.0168	-0.00307263
	11.0156	-0.00268493
	11.0145	-0.00227194
	11.0133	-0.00109121
	11.0122	-0.000307463
	11.011	-0.000532368
	11.0099	-0.00107204
	11.0088	-0.00195727
	11.0076	-0.00265438
	11.0065	-0.00309755
	11.0053	-0.00278235
	11.0042	-0.00227602
	11.003	-0.00141356
	11.0019	-0.000336443
	11.0007	0.000948366
	10.9996	0.00172038
	10.9984	0.0038226
	10.9973	0.00651939
	10.9962	0.010188
	10.995	0.00747646
	10.9939	0.00283905
	10.9927	0.00149691
	10.9916	0.00124521
	10.9904	0.000769346
	10.9893	0.000430146
	10.9881	-0.000292852
	10.987	-6.33e-05
	10.9858	-0.000650352
	10.9847	-0.00105839
	10.9836	-0.0017409
	10.9824	-0.00192456
	10.9813	-0.00247816
	10.9801	-0.00197962
	10.979	-0.00114379
	10.9778	-0.000580975
	10.9767	-0.000229161
	10.9755	0.000314102
	10.9744	0.000433363
	10.9732	1.87e-05
	10.9721	-0.000366309
	10.971	-0.000515557
	10.9698	-0.000532557
	10.9687	0.00113468
	10.9675	0.00296233
	10.9664	0.00437749
	10.9652	0.00360782
	10.9641	0.00298131
	10.9629	0.00233714
	10.9618	0.00217193
	10.9607	0.00153406
	10.9595	0.000766573
	10.9584	0.00102385
	10.9572	0.00132571
	10.9561	0.000935436
	10.9549	0.000520432
	10.9538	0.000755072
	10.9526	0.00243476
	10.9515	0.0034501
	10.9503	0.00420075
	10.9492	0.00391331
	10.9481	0.00325754
	10.9469	0.00454298
	10.9458	0.00487988
	10.9446	0.00502835
	10.9435	0.00605569
	10.9423	0.00762009
	10.9412	0.00884218
	10.94	0.0107738
	10.9389	0.0144046
	10.9377	0.0174256
	10.9366	0.0204737
	10.9355	0.0205508
	10.9343	0.0198535
	10.9332	0.0201565
	10.932	0.0212581
	10.9309	0.0237758
	10.9297	0.0268091
	10.9286	0.0303603
	10.9274	0.0355796
	10.9263	0.0403494
	10.9252	0.0472283
	10.924	0.0547072
	10.9229	0.063187
	10.9217	0.0749384
	10.9206	0.0897342
	10.9194	0.107703
	10.9183	0.130707
	10.9171	0.162273
	10.916	0.205489
	10.9148	0.261991
	10.9137	0.344707
	10.9126	0.473379
	10.9114	0.674146
	10.9103	1.00515
	10.9091	1.58472
	10.908	2.58666
	10.9068	3.62922
	10.9057	3.2572
	10.9045	2.04899
	10.9034	1.23933
	10.9022	0.803082
	10.9011	0.547972
	10.9	0.394409
	10.8988	0.296362
	10.8977	0.229199
	10.8965	0.182613
	10.8954	0.151053
	10.8942	0.128329
	10.8931	0.110978
	10.8919	0.097753
	10.8908	0.0872354
	10.8897	0.0789409
	10.8885	0.0723585
	10.8874	0.0656793
	10.8862	0.05932
	10.8851	0.0525901
	10.8839	0.0473542
	10.8828	0.0423917
	10.8816	0.0369279
	10.8805	0.0324336
	10.8793	0.0302017
	10.8782	0.0292142
	10.8771	0.0278983
	10.8759	0.0255977
	10.8748	0.023356
	10.8736	0.0209818
	10.8725	0.0188676
	10.8713	0.0172935
	10.8702	0.0158541
	10.869	0.016338
	10.8679	0.0160757
	10.8667	0.0134181
	10.8656	0.0124023
	10.8645	0.0113856
	10.8633	0.0109205
	10.8622	0.0104956
	10.861	0.0101344
	10.8599	0.00972329
	10.8587	0.00793123
	10.8576	0.00755874
	10.8564	0.0072776
	10.8553	0.00677696
	10.8542	0.00647056
	10.853	0.00605868
	10.8519	0.00607252
	10.8507	0.00628518
	10.8496	0.00613151
	10.8484	0.00597077
	10.8473	0.00558021
	10.8461	0.00548082
	10.845	0.00531739
	10.8438	0.00541947
	10.8427	0.00583021
	10.8416	0.00561478
	10.8404	0.00504234
	10.8393	0.00485366
	10.8381	0.00523311
	10.837	0.0051093
	10.8358	0.00371866
	10.8347	0.00323005
	10.8335	0.00320632
	10.8324	0.00284117
	10.8312	0.00260363
	10.8301	0.00230727
	10.829	0.00229991
	10.8278	0.00273517
	10.8267	0.00339475
	10.8255	0.00365561
	10.8244	0.00399953
	10.8232	0.00469405
	10.8221	0.00417335
	10.8209	0.00300175
	10.8198	0.00285998
	10.8186	0.00415948
	10.8175	0.00680752
	10.8164	0.0107789
	10.8152	0.0142528
	10.8141	0.0103599
	10.8129	0.00720649
	10.8118	0.00582285
	10.8106	0.00352996
	10.8095	0.00242774
	10.8083	0.00193464
	10.8072	0.00126886
	10.8061	0.000290681
	10.8049	0.000773372
	10.8038	0.00168034
	10.8026	0.00179432
	10.8015	0.0020383
	10.8003	0.00181504
	10.7992	0.00119472
	10.798	0.000791914
	10.7969	0.000814959
	10.7957	0.00113906
	10.7946	0.000737385
	10.7935	-0.000132061
	10.7923	-0.000597408
	10.7912	-0.000461601
	10.79	0.000453859
	10.7889	0.000428673
	10.7877	-0.00022527
	10.7866	-0.000343388
	10.7854	-0.000276522
	10.7843	-0.000377214
	10.7831	-0.000126626
	10.782	0.000333545
	10.7809	-7.68e-05
	10.7797	-0.000665247
	10.7786	-0.00143423
	10.7774	-0.00107396
	10.7763	-0.00080727
	10.7751	-0.00134451
	10.774	-0.00110268
	10.7728	-0.000138069
	10.7717	-0.000218279
	10.7706	-0.000875564
	10.7694	-0.00100668
	10.7683	-0.000339179
	10.7671	-0.000629174
	10.766	-0.000518317
	10.7648	-0.00109289
	10.7637	-0.000721608
	10.7625	0.000326648
	10.7614	0.000115701
	10.7602	0.0003613
	10.7591	0.000659478
	10.758	0.000328618
	10.7568	-0.000320872
	10.7557	-0.00105408
	10.7545	-0.000815998
	10.7534	-0.00024595
	10.7522	0.000310852
	10.7511	0.000715584
	10.7499	4.69e-05
	10.7488	-0.00011437
	10.7476	-8.09e-07
	10.7465	0.00230725
	10.7454	0.00474659
	10.7442	0.00418708
	10.7431	0.00238624
	10.7419	0.000666767
	10.7408	4.85e-05
	10.7396	-0.000801918
	10.7385	-0.000656853
	10.7373	-0.00081593
	10.7362	-0.000823904
	10.7351	-0.000616477
	10.7339	-0.00183092
	10.7328	-0.00212571
	10.7316	-0.00179366
	10.7305	-0.00196863
	10.7293	-0.00118432
	10.7282	-0.000989715
	10.727	-0.000535119
	10.7259	-0.000257368
	10.7247	0.000175486
	10.7236	0.000104753
	10.7225	-0.000498657
	10.7213	-0.000125468
	10.7202	1.76e-05
	10.719	-0.00106033
	10.7179	-0.00109804
	10.7167	-0.00102156
	10.7156	-0.00120128
	10.7144	-0.00074139
	10.7133	-0.00108478
	10.7121	-0.00118546
	10.711	-0.000918775
	10.7099	-0.00122948
	10.7087	-0.000874817
	10.7076	-0.000922831
	10.7064	-0.00155718
	10.7053	-0.00156792
	10.7041	-0.00140366
	10.703	-0.000454262
	10.7018	-0.000267722
	10.7007	-0.0014743
	10.6995	-0.00172677
	10.6984	-0.00104982
	10.6973	-0.000906592
	10.6961	-0.000781306
	10.695	-0.00134417
	10.6938	-0.00121887
	10.6927	-0.00107512
	10.6915	-0.00107672
	10.6904	-0.000599682
	10.6892	-0.00118974
	10.6881	-0.00147904
	10.687	-0.00191878
	10.6858	-0.00257998
	10.6847	-0.002481
	10.6835	-0.00224686
	10.6824	-0.00125287
	10.6812	-0.000913009
	10.6801	-0.000602337
	10.6789	-0.00101029
	10.6778	-0.00159511
	10.6766	-0.000839933
	10.6755	-0.00110128
	10.6744	-0.00208093
	10.6732	-0.0027581
	10.6721	-0.00322449
	10.6709	-0.00263105
	10.6698	-0.00199061
	10.6686	-0.00110342
	10.6675	-0.000628109
	10.6663	-0.00128926
	10.6652	-0.00171737
	10.664	-0.0017634
	10.6629	-0.00175387
	10.6618	-0.00119043
	10.6606	-0.00152178
	10.6595	-0.00133558
	10.6583	-0.00188591
	10.6572	-0.00177062
	10.656	-0.00188342
	10.6549	-0.00226195
	10.6537	-0.00166394
	10.6526	-0.00224676
	10.6515	-0.0027864
	10.6503	-0.00271587
	10.6492	-0.00279383
	10.648	-0.00251465
	10.6469	-0.00259827
	10.6457	-0.00243218
	10.6446	-0.00235383
	10.6434	-0.00241281
	10.6423	-0.00152783
	10.6411	-0.00141518
	10.64	-0.0022492
	10.6389	-0.00265943
	10.6377	-0.00282937
	10.6366	-0.00265137
	10.6354	-0.00158135
	10.6343	-0.00109284
	10.6331	-0.000862617
	10.632	-0.00102039
	10.6308	-0.00115315
	10.6297	-0.00119594
	10.6285	-0.00145045
	10.6274	-0.00148004
	10.6263	-0.00172617
	10.6251	-0.00186915
	10.624	-0.00146316
	10.6228	-0.00124426
	10.6217	-0.00198595
	10.6205	-0.0016806
	10.6194	-0.00143282
	10.6182	-0.00164436
	10.6171	-0.00147778
	10.616	-0.0012752
	10.6148	-0.00205166
	10.6137	-0.00307116
	10.6125	-0.00326408
	10.6114	-0.00254362
	10.6102	-0.00267021
	10.6091	-0.00200591
	10.6079	-0.00186364
	10.6068	-0.00185316
	10.6056	-0.00186111
	10.6045	-0.0023309
	10.6034	-0.00225085
	10.6022	-0.00185701
	10.6011	-0.00216047
	10.5999	-0.00316258
	10.5988	-0.00328913
	10.5976	-0.00204836
	10.5965	-0.00164752
	10.5953	-0.00149738
	10.5942	-0.00193341
	10.593	-0.00194217
	10.5919	-0.00196979
	10.5908	-0.00182463
	10.5896	-0.00212401
	10.5885	-0.00205399
	10.5873	-0.00232589
	10.5862	-0.00267048
	10.585	-0.00218327
	10.5839	-0.00206903
	10.5827	-0.00253831
	10.5816	-0.00260963
	10.5805	-0.00276341
	10.5793	-0.00282342
	10.5782	-0.00232392
	10.577	-0.00252646
	10.5759	-0.00235877
	10.5747	-0.00306424
	10.5736	-0.00297429
	10.5724	-0.0031899
	10.5713	-0.00229952
	10.5701	-0.00106653
	10.569	-0.0013154
	10.5679	-0.00180983
	10.5667	-0.00190982
	10.5656	-0.00221743
	10.5644	-0.00197452
	10.5633	-0.00233432
	10.5621	-0.00270068
	10.561	-0.00280758
	10.5598	-0.00245685
	10.5587	-0.00289798
	10.5575	-0.00283244
	10.5564	-0.00276925
	10.5553	-0.00234947
	10.5541	-0.00187978
	10.553	-0.00240808
	10.5518	-0.00289558
	10.5507	-0.0024508
	10.5495	-0.00161503
	10.5484	-0.00109217
	10.5472	-0.00133479
	10.5461	-0.00196872
	10.5449	-0.00225807
	10.5438	-0.00204473
	10.5427	-0.00131895
	10.5415	-0.00208388
	10.5404	-0.00250074
	10.5392	-0.00269843
	10.5381	-0.00314595
	10.5369	-0.00205432
	10.5358	-0.00161779
	10.5346	-0.00164743
	10.5335	-0.000437961
	10.5324	-0.000386617
	10.5312	-0.00114934
	10.5301	-0.00210952
	10.5289	-0.0022615
	10.5278	-0.00157056
	10.5266	-0.00131343
	10.5255	-0.00218174
	10.5243	-0.00306777
	10.5232	-0.00350833
	10.522	-0.00276083
	10.5209	-0.00321846
	10.5198	-0.00339564
	10.5186	-0.00291311
	10.5175	-0.00311058
	10.5163	-0.0033643
	10.5152	-0.00319783
	10.514	-0.00304517
	10.5129	-0.00203948
	10.5117	-0.00157183
	10.5106	-0.00204579
	10.5094	-0.00241883
	10.5083	-0.00293682
	10.5072	-0.0020731
	10.506	-0.00174836
	10.5049	-0.000911299
	10.5037	-0.00118181
	10.5026	-0.00106174
	10.5014	-0.00128941
	10.5003	-0.00168523
	10.4991	-0.00217154
	10.498	-0.00206651
	10.4969	-0.00178537
	10.4957	-0.00163743
	10.4946	-0.00200095
	10.4934	-0.00116854
	10.4923	-0.00113098
	10.4911	-0.00097506
	10.49	-0.00137737
	10.4888	-0.00110296
	10.4877	-0.0012384
	10.4865	-0.00152472
	10.4854	-0.00232885
	10.4843	-0.0023319
	10.4831	-0.00274157
	10.482	-0.00238996
	10.4808	-0.00323708
	10.4797	-0.00328491
	10.4785	-0.00232135
	10.4774	-0.00202832
	10.4762	-0.00194337
	10.4751	-0.0014057
	10.4739	-0.00178287
	10.4728	-0.0014943
	10.4717	-0.00140732
	10.4705	-0.00160756
	10.4694	-0.00163178
	10.4682	-0.00110943
	10.4671	-0.000621586
	10.4659	-0.000880219
	10.4648	-0.0020513
	10.4636	-0.00283477
	10.4625	-0.00213648
	10.4614	-0.00160574
	10.4602	-0.0014942
	10.4591	-0.00288743
	10.4579	-0.00263956
	10.4568	-0.00167406
	10.4556	-0.000541346
	10.4545	-0.000365419
	10.4533	-0.00162948
	10.4522	-0.00187049
	10.451	-0.0016282
	10.4499	-0.00254089
	10.4488	-0.00311258
	10.4476	-0.00336965
	10.4465	-0.00286419
	10.4453	-0.00258106
	10.4442	-0.00217081
	10.443	-0.00162251
	10.4419	-0.00150723
	10.4407	-0.00120079
	10.4396	-0.00285112
	10.4384	-0.00387627
	10.4373	-0.00359092
	10.4362	-0.00274206
	10.435	-0.00248104
	10.4339	-0.00209291
	10.4327	-0.00237764
	10.4316	-0.0019269
	10.4304	-0.00208672
	10.4293	-0.00280313
	10.4281	-0.00273978
	10.427	-0.00293801
	10.4258	-0.00345094
	10.4247	-0.00350855
	10.4236	-0.00343709
	10.4224	-0.00300276
	10.4213	-0.00217039
	10.4201	-0.00142531
	10.419	-0.0017498
	10.4178	-0.00206438
	10.4167	-0.00197166
	10.4155	-0.00251529
	10.4144	-0.00212183
	10.4133	-0.00233804
	10.4121	-0.00298798
	10.411	-0.00267925
	10.4098	-0.000830099
	10.4087	-0.000853184
	10.4075	-0.00164805
	10.4064	-0.00225289
	10.4052	-0.00264903
	10.4041	-0.00260396
	10.4029	-0.00252909
	10.4018	-0.00263145
	10.4007	-0.00190421
	10.3995	-0.000832854
	10.3984	-0.00156027
	10.3972	-0.00273915
	10.3961	-0.00262476
	10.3949	-0.00197087
	10.3938	-0.0022828
	10.3926	-0.00302325
	10.3915	-0.00328175
	10.3903	-0.00415934
	10.3892	-0.00411689
	10.3881	-0.00438717
	10.3869	-0.00419397
	10.3858	-0.00304296
	10.3846	-0.00251856
	10.3835	-0.00247722
	10.3823	-0.00214632
	10.3812	-0.00237804
	10.38	-0.00250096
	10.3789	-0.00317804
	10.3778	-0.00277509
	10.3766	-0.00211466
	10.3755	-0.00167407
	10.3743	-0.00190114
	10.3732	-0.00197598
	10.372	-0.00179164
	10.3709	-0.00199303
	10.3697	-0.00221765
	10.3686	-0.00259084
	10.3674	-0.0033651
	10.3663	-0.00382879
	10.3652	-0.00357376
	10.364	-0.00311956
	10.3629	-0.00196883
	10.3617	-0.00143516
	10.3606	-0.00216395
	10.3594	-0.00264765
	10.3583	-0.00230218
	10.3571	-0.00231817
	10.356	-0.00302796
	10.3548	-0.00352962
	10.3537	-0.00364739
	10.3526	-0.00384219
	10.3514	-0.00406757
	10.3503	-0.0043356
	10.3491	-0.00356638
	10.348	-0.00315115
	10.3468	-0.00252863
	10.3457	-0.0029009
	10.3445	-0.00331618
	10.3434	-0.00235286
	10.3423	-0.00261771
	10.3411	-0.00189674
	10.34	-0.00134832
	10.3388	-0.00104737
	10.3377	-0.000736279
	10.3365	-0.00109414
	10.3354	-0.00153187
	10.3342	-0.00265887
	10.3331	-0.00369712
	10.3319	-0.00315254
	10.3308	-0.00287009
	10.3297	-0.00216779
	10.3285	-0.0022856
	10.3274	-0.00211609
	10.3262	-0.00224333
	10.3251	-0.00229209
	10.3239	-0.00224149
	10.3228	-0.00252423
	10.3216	-0.0028374
	10.3205	-0.00160911
	10.3193	-0.00230194
	10.3182	-0.00211941
	10.3171	-0.0023887
	10.3159	-0.00273777
	10.3148	-0.00296929
	10.3136	-0.00316603
	10.3125	-0.00296386
	10.3113	-0.00239803
	10.3102	-0.00280068
	10.309	-0.00252671
	10.3079	-0.00310909
	10.3068	-0.00243042
	10.3056	-0.00263963
	10.3045	-0.0026883
	10.3033	-0.00267082
	10.3022	-0.00226709
	10.301	-0.000944657
	10.2999	-0.00203426
	10.2987	-0.00278999
	10.2976	-0.00321994
	10.2964	-0.00298199
	10.2953	-0.00203535
	10.2942	-0.00158044
	10.293	-0.00230064
	10.2919	-0.00349162
	10.2907	-0.00358663
	10.2896	-0.00371846
	10.2884	-0.00433811
	10.2873	-0.00334946
	10.2861	-0.00213144
	10.285	-0.00181793
	10.2838	-0.00120881
	10.2827	-0.00142815
	10.2816	-0.00178124
	10.2804	-0.00143462
	10.2793	-0.00106815
	10.2781	-0.00182969
	10.277	-0.00187025
	10.2758	-0.00200209
	10.2747	-0.00212158
	10.2735	-0.00226716
	10.2724	-0.00267048
	10.2712	-0.00259531
	10.2701	-0.00266365
	10.269	-0.00217883
	10.2678	-0.00126031
	10.2667	-0.0012112
	10.2655	-0.000758582
	10.2644	-0.00144568
	10.2632	-0.00211951
	10.2621	-0.00218912
	10.2609	-0.00266459
	10.2598	-0.00220356
	10.2587	-0.00165709
	10.2575	-0.00210996
	10.2564	-0.00135454
	10.2552	-0.00247378
	10.2541	-0.00264083
[truncated: 11,108 more rows]

[truncated: 37 more sheets: Figure S2, Figure S3, Figure S4, Figure S5, Figure S6, Figure S7, Figure S8, Figure S9a, Figure S9b, Figure S9c, Figure S10, Figure S11, Figure S12 a, Figure S12 e, Figure S12 h, Figure S14, Figure S15, Figure S16, Figure S18, Figure S19a …]
